# Supplementary material for: Non-targeted metabolomics and network pharmacology of Taohong Siwu Decoction in hepatic fibrosis mouse model using high resolution mass spectrometry
Source: Front Mol Biosci. 2025 Jun 30;12:1614341. doi: 10.3389/fmolb.2025.1614341 (PMC12256948; doi:10.3389/fmolb.2025.1614341)
Supplement: Supplementary file 1 [file DataSheet1.zip]

Archive with 7 entries (6 files):
- Supplementary Files/
- Supplementary Files/Supple. Table 1.xls
- Supplementary Files/Supple. Table 2.xls
- Supplementary Files/Supple. Table 3.xls
- Supplementary Files/Supple. Table 4.xls
- Supplementary Files/Supple. Table 5.xls
- Supplementary Files/Supplementary Materials.docx
