# Supplementary material for: Non-targeted metabolomics and network pharmacology of Taohong Siwu Decoction in hepatic fibrosis mouse model using high resolution mass spectrometry
Source: Front Mol Biosci. 2025 Jun 30;12:1614341. doi: 10.3389/fmolb.2025.1614341 (PMC12256948; doi:10.3389/fmolb.2025.1614341)
Supplement: Supplementary file 1 [file DataSheet1.zip › Supplementary Files/Supple. Table 1.xls]

## Sheet: Targets in Databases
Targets obtained from the SEA database and the Tcmsp database
TCSMP	SEA
CAMKMT	YWHAG
HSP90AB1	HAAO
PTGS1	MPG
PTGS2	HTR4
NCOA2	NT5E
PTGS2	APP
HSP90AB1	ADORA1
DPP4	ADORA2A
BCL2	AADAT
SOD1	PRKAB2
DPP4	PRKAB1
PTGS2	ADORA3
PTGS1	ABCG2
CHRM3	ACER2
CHRM1	ACHE
ADRB1	CHRM1
ADRA2A	CHRM4
SLC6A2	CHRM2
ADRA1A	CHRM3
CHRM2	CHRM5
ADRA2B	NDUFAB1
ADRA1B	ACR
SLC6A3	ADA
ADRB2	ADRA2C
GABRA1	ADK
LTA4H	AKR1B10
MAOB	AKR1C1
PKIA	AKR1C2
PTGS2	AKR1C4
PTGS1	AKR1C3
PTGS2	ALDH1A2
MAOB	ALDH1B1
MAOA	ALDH2
LYG1	AKR1B1
CTRB1	PAM
PLA2G2E	GFER
PTGS2	AMY1A
CA2	AMY2A
MMP8	ANTXR2
ADH1C	AR
LYG1	MAOA
PTGS1	APEX1
ADRB1	MAOB
PTGS2	ASAH1
ADRA2A	ATF1
ADRA2C	ATG4B
SLC6A3	B4GALT1
ADRB2	BACE1
LTA4H	GLB1
MAOB	GUSB
MAOA	HSPA5
ADRA1A	BRPF1
PTGS2	BRAF
MAOB	CACNA1D
MAOA	CA13
ADRA2A	CA14
PTGS1	CA12
LYG1	CA3
PTGS1	CA2
PTGS2	CA1
ADRA2A	CA5A
SLC6A2	CA5B
ADRA1A	CA4
SLC6A3	CA6
ADRB2	CA7
LTA4H	CALM1
MAOB	CAPN2
MAOA	CA9
CTRB1	CTSG
ADRA2B	CTSH
PLAU	CTSK
HSP90AB1	CPA1
PTGS1	CPA3
CHRM1	CBR1
ADRB1	CREBBP
PTGS2	CBS
ADRA2A	CCND3
SLC6A2	CCR6
ADRA1A	CD22
CHRM2	CD69
ADRA2B	CDA
SLC6A3	UGCG
ADRB2	HSPE1
DPEP1	HSPD1
LTA4H	CHIA
MAOB	CHEK2
MAOA	CHEK1
PKIA	NDUFAF1
PTGS1	BCHE
PTGS2	CISD1
GABRA1	C9
GRIA2	CNR1
PTGS1	CYP1A1
CHRM1	CYP1B1
PTGS2	CYP26A1
CHRM2	CNR2
ADRA2B	CYP26B1
ADRB2	CYP2C8
SLC6A4	CYP1A2
GABRA1	CYP2C9
MAOB	CYP2D6
PKIA	CYP2C19
PTGS2	CAPNS1
GABRA1	CPT1A
PTGS1	CPT1B
CHRM3	CPT2
CHRM1	CREB1
ADRB1	CSNK2A1
SCN5A	CSNK2A2
PTGS2	CTBP2
ADRA2A	CTRB1
ADRA2C	GJB2
SLC6A2	CTDSP1
ADRA1A	DAPK1
CHRM2	ODC1
ADRA2B	PDF
ADRA1B	HSD17B1
SLC6A3	HSD17B2
ADRB2	DHCR7
SLC6A4	HSD17B3
DRD2	QDPR
GABRA1	LIG1
HSP90AB1	DNMT3B
MAOB	DBH
PKIA	HSD11B1
PTGS2	POLL
GABRA1	POLB
GRIA2	POLM
PTGS1	DRD1
CHRM1	DUSP22
PTGS2	DUSP3
SLC6A2	DNM1
CHRM2	EBP
ADRA2B	EGLN1
ADRB2	ELAVL1
SLC6A4	ELAVL3
GABRA1	ELANE
MAOB	EP300
PTGS1	ERAP1
CHRM3	ERCC1
CHRM1	ESRRG
ADRB1	ERN1
SCN5A	CES1
PTGS2	CES2
ADRA2A	ESR2
ADRA2C	ESR1
SLC6A2	F12
CHRM2	FAAH
ADRA2B	FABP4
ADRA1B	FABP2
SLC6A3	RCE1
ADRB2	FGF1
SLC6A4	FGF2
GABRA1	FGB
MAOB	FOLH1
MAOA	FOS
CHRM3	FPR1
CHRM1	FTO
SLC6A2	FUT7
SLC6A3	GAPDH
ADRB2	G6PC
SLC6A4	SLC37A4
PTGS1	ABAT
PTGS2	GBA2
RXRA	GNB1
GSK3B	GNG2
HSP90AB1	GABRA6
DPEP1	GABRB1
ADRA1A	GABRB2
CHRM2	GABRG2
IGHG1	GBA
GABRA1	GLRA3
PTGS1	GCGR
PTGS2	GPR183
MAOB	GPR35
ADH1B	GRIK1
ADH1C	GRIK3
LYG1	GRK6
PRSS3	GRM2
ALOX5	GRM6
ADH1A	GRM7
CTRB1	GRM8
RELA	RASGRP1
FASN	RASGRP3
SOD1	GSR
CAT	GSTA1
EDN1	GSTM1
IL4	GSTO1
NCF1	HCAR3
GSTP1	HCAR2
PON1	HDAC10
APOA1	HDAC11
SERPINB2	HDAC2
NFKB1	HDAC4
IFNB1	HDAC5
AKR1C1	HDAC7
TPO	HDAC1
GUSB	HDAC9
HEY1	HEXA
LRP1	HDAC8
PTGIS	HEXB
TAT	HIF1AN
GLIPR2	HMGB1
AOC3	HNF4A
TERF1	HPSE
PRSS1	HRH2
PTGS2	HRH1
PTGS1	HSPA1A
PTGS2	HSPA8
ADRA2A	HK1
SLC6A3	HK2
ADRB2	EPHX1
MAOB	IGFBP1
MAOA	IGFBP2
LTA4H	IGFBP3
CTRB1	IGFBP4
SLC6A2	IGFBP5
TNFAIP6	IGFBP6
IL6R	IDO1
CD14	ICMT
LBP	EIF4H
	IL2
	IL6
	IMPDH2
	IMPDH1
	TCF4
	JUN
	KAT2A
	KAT8
	CAMK2A
	KCNMA1
	KCNB1
	KCND3
	KCNA3
	KCNK9
	KDM2A
	KDM2B
	KDM3A
	KDM4B
	KDM4A
	KDM4D
	KDM4E
	KDM5A
	KDM5B
	KDM4C
	KDM6B
	KDM5C
	KLF5
	KLK5
	KLK7
	KMO
	PRKCA
	PRKCE
	RPS6KB2
	RPS6KA3
	DTYMK
	KYNU
	LGALS1
	LGALS3
	LGALS4
	LGALS7; LGALS7B
	LGALS8
	LGALS9
	GLO1
	LTA4H
	ALOX12
	ALOX15
	LOXL2
	LPAR1
	LPAR2
	LPAR5
	ALOX5
	LTB4R
	SELL
	GAA
	LRRK2
	SELE
	SELP
	LYPLA1
	LYPLA2
	MAN2B1
	MAG
	MANBA
	MNAT1
	MAX
	MCL1
	MDH1
	MDH2
	ABCB1
	MEP1B
	MGAM
	MGMT
	MIF
	MITF
	MET
	MMP15
	MMP16
	MMP26
	MMP1
	SLC16A3
	MMP2
	MPEG1
	CDC25A
	CDC25C
	MMP9
	IGF2R
	CDC25B
	ABCC2
	ABCC1
	MTNR1A
	MTNR1B
	MB
	MYOC
	NAAA
	NCEH1
	NCOA1
	NDUFA1
	NDUFA2
	NDUFA3
	NDUFA4
	NDUFA5
	NDUFA7
	NDUFA8
	NDUFA6
	NDUFA9
	NDUFA10
	NDUFA11
	NDUFA12
	NDUFA13
	NDUFB1
	NDUFB2
	NDUFB4
	NDUFB5
	NDUFB3
	NDUFB6
	NDUFB7
	NDUFB8
	NDUFB9
	NDUFB10
	NDUFB11
	NDUFC1
	NDUFC2
	NDUFAF3
	NDUFAF2
	NDUFS1
	NDUFAF4
	NDUFS2
	NDUFS3
	NDUFS4
	NDUFS5
	NDUFS6
	NDUFS8
	NDUFS7
	NDUFV1
	NDUFV2
	NDUFV3
	NEK6
	IKBKG
	NEU3
	NFE2L2
	NFKB1
	NLRP1
	GRIN2A
	NMUR2
	NNMT
	NOD2
	NOX1
	NOX4
	NPC1
	NQO1
	NR0B2
	NR1D1
	NQO2
	NR1H4
	NR4A1
	NR4A2
	NSD2
	MT-ND1
	MT-ND2
	MT-ND3
	MT-ND4
	MT-ND4L
	MT-ND5
	MT-ND6
	NDUFA4L2
	NUAK1
	DAO
	DDO
	OXER1
	P2RX1
	P2RX4
	P2RY2
	P2RY4
	P2RY6
	P2RY10
	P2RY14
	PIK3C2G
	P4HA1
	P4HTM
	PLA2G4B
	PLA2G4A
	PLA2G2D
	PLA2G2A
	ADCYAP1R1
	PADI1
	PADI2
	PADI3
	PADI4
	SERPINE1
	PARP10
	PARP15
	PASK
	PDCD4
	PDE4C
	PDE4D
	PDE4B
	P4HB
	PDK3
	PDK4
	PTGER1
	PTGER2
	PTGER4
	PTGER3
	MPO
	PDGFRA
	PTGS1
	PTGS2
	PHLPP2
	PHOSPHO1
	PIN4
	PKN1
	PLAA
	PLCG1
	PGF
	POLH
	POLI
	POLK
	ACP1
	PPARA
	ALPI
	ALPG
	ALPL
	PPARG
	PRNP
	PRKX
	PRTN3
	PSMD14
	PTGES
	PTPN12
	PTPN13
	PTPN11
	PTPN22
	PTPN6
	PTPN9
	PTPN7
	PTPN1
	PTPRC
	PTPRG
	PTPRS
	ATIC
	PYGM
	PYGL
	DHODH
	RARA
	RAF1
	RARB
	RARG
	HRAS
	NRAS
	RBBP9
	RHOA
	RET
	RRM1
	RNASEH1
	ROCK1
	RXRA
	RXRB
	ROCK2
	RXRG
	SLC12A2
	SLC13A5
	S1PR4
	S1PR5
	SLC22A3
	SLC22A6
	SLC22A8
	S1PR3
	SLC28A2
	SLC28A3
	SLC29A1
	SRD5A1
	SRD5A2
	SAE1
	UBA2
	SLC5A4
	SLC5A7
	SLC5A11
	SLC5A1
	SLC5A2
	SLC6A5
	SCN3A
	SCN8A
	CXCL12
	SENP6
	SENP7
	SHBG
	ST6GAL1
	SIRT5
	SMO
	SOAT1
	SPTLC2
	ALDH5A1
	SRPK1
	SSTR4
	SSTR5
	STK17B
	STAT1
	STS
	SI
	IARS1
	YARS1
	TAS2R14
	TAAR1
	TAOK3
	MAPT
	TUBB1
	TERT
	RELA
	F3
	THRA
	THRB
	TLR1
	TLR9
	TNF
	TNKS2
	TNNC1
	TNNI3
	TNNT2
	TNFRSF1A
	TOP2A
	TOP1
	TP53BP1
	TPMT
	MPL
	TRPM2
	TRPM5
	TRPM8
	TAS1R1
	TAS1R3
	TSSK2
	TRPV1
	TTR
	TDP1
	TYR
	UBE2I
	VEGFA
	SLC7A11
	XBP1
	XDH
	XPA
	ERCC4

## Sheet: Components Targets
Targets were obtained after excluding invalid and duplicate targets
CAMKMT
HSP90AB1
PTGS1
PTGS2
NCOA2
DPP4
BCL2
SOD1
CHRM3
CHRM1
ADRB1
ADRA2A
SLC6A2
ADRA1A
CHRM2
ADRA2B
ADRA1B
SLC6A3
ADRB2
GABRA1
LTA4H
MAOB
PKIA
MAOA
LYG1
CTRB1
PLA2G2E
CA2
MMP8
ADH1C
ADRA2C
PLAU
DPEP1
GRIA2
SLC6A4
SCN5A
DRD2
RXRA
GSK3B
IGHG1
ADH1B
PRSS3
ALOX5
ADH1A
RELA
FASN
CAT
EDN1
IL4
NCF1
GSTP1
PON1
APOA1
SERPINB2
NFKB1
IFNB1
AKR1C1
TPO
GUSB
HEY1
LRP1
PTGIS
TAT
GLIPR2
AOC3
TERF1
PRSS1
TNFAIP6
IL6R
CD14
LBP
YWHAG
HAAO
MPG
HTR4
NT5E
APP
ADORA1
ADORA2A
AADAT
PRKAB2
PRKAB1
ADORA3
ABCG2
ACER2
ACHE
CHRM4
CHRM5
NDUFAB1
ACR
ADA
ADK
AKR1B10
AKR1C2
AKR1C4
AKR1C3
ALDH1A2
ALDH1B1
ALDH2
AKR1B1
PAM
GFER
AMY1A
AMY2A
ANTXR2
AR
APEX1
ASAH1
ATF1
ATG4B
B4GALT1
BACE1
GLB1
HSPA5
BRPF1
BRAF
CACNA1D
CA13
CA14
CA12
CA3
CA1
CA5A
CA5B
CA4
CA6
CA7
CALM1
CAPN2
CA9
CTSG
CTSH
CTSK
CPA1
CPA3
CBR1
CREBBP
CBS
CCND3
CCR6
CD22
CD69
CDA
UGCG
HSPE1
HSPD1
CHIA
CHEK2
CHEK1
NDUFAF1
BCHE
CISD1
C9
CNR1
CYP1A1
CYP1B1
CYP26A1
CNR2
CYP26B1
CYP2C8
CYP1A2
CYP2C9
CYP2D6
CYP2C19
CAPNS1
CPT1A
CPT1B
CPT2
CREB1
CSNK2A1
CSNK2A2
CTBP2
GJB2
CTDSP1
DAPK1
ODC1
PDF
HSD17B1
HSD17B2
DHCR7
HSD17B3
QDPR
LIG1
DNMT3B
DBH
HSD11B1
POLL
POLB
POLM
DRD1
DUSP22
DUSP3
DNM1
EBP
EGLN1
ELAVL1
ELAVL3
ELANE
EP300
ERAP1
ERCC1
ESRRG
ERN1
CES1
CES2
ESR2
ESR1
F12
FAAH
FABP4
FABP2
RCE1
FGF1
FGF2
FGB
FOLH1
FOS
FPR1
FTO
FUT7
GAPDH
G6PC
SLC37A4
ABAT
GBA2
GNB1
GNG2
GABRA6
GABRB1
GABRB2
GABRG2
GBA
GLRA3
GCGR
GPR183
GPR35
GRIK1
GRIK3
GRK6
GRM2
GRM6
GRM7
GRM8
RASGRP1
RASGRP3
GSR
GSTA1
GSTM1
GSTO1
HCAR3
HCAR2
HDAC10
HDAC11
HDAC2
HDAC4
HDAC5
HDAC7
HDAC1
HDAC9
HEXA
HDAC8
HEXB
HIF1AN
HMGB1
HNF4A
HPSE
HRH2
HRH1
HSPA1A
HSPA8
HK1
HK2
EPHX1
IGFBP1
IGFBP2
IGFBP3
IGFBP4
IGFBP5
IGFBP6
IDO1
ICMT
EIF4H
IL2
IL6
IMPDH2
IMPDH1
TCF4
JUN
KAT2A
KAT8
CAMK2A
KCNMA1
KCNB1
KCND3
KCNA3
KCNK9
KDM2A
KDM2B
KDM3A
KDM4B
KDM4A
KDM4D
KDM4E
KDM5A
KDM5B
KDM4C
KDM6B
KDM5C
KLF5
KLK5
KLK7
KMO
PRKCA
PRKCE
RPS6KB2
RPS6KA3
DTYMK
KYNU
LGALS1
LGALS3
LGALS4
LGALS7
LGALS7B
LGALS8
LGALS9
GLO1
ALOX12
ALOX15
LOXL2
LPAR1
LPAR2
LPAR5
LTB4R
SELL
GAA
LRRK2
SELE
SELP
LYPLA1
LYPLA2
MAN2B1
MAG
MANBA
MNAT1
MAX
MCL1
MDH1
MDH2
ABCB1
MEP1B
MGAM
MGMT
MIF
MITF
MET
MMP15
MMP16
MMP26
MMP1
SLC16A3
MMP2
MPEG1
CDC25A
CDC25C
MMP9
IGF2R
CDC25B
ABCC2
ABCC1
MTNR1A
MTNR1B
MB
MYOC
NAAA
NCEH1
NCOA1
NDUFA1
NDUFA2
NDUFA3
NDUFA4
NDUFA5
NDUFA7
NDUFA8
NDUFA6
NDUFA9
NDUFA10
NDUFA11
NDUFA12
NDUFA13
NDUFB1
NDUFB2
NDUFB4
NDUFB5
NDUFB3
NDUFB6
NDUFB7
NDUFB8
NDUFB9
NDUFB10
NDUFB11
NDUFC1
NDUFC2
NDUFAF3
NDUFAF2
NDUFS1
NDUFAF4
NDUFS2
NDUFS3
NDUFS4
NDUFS5
NDUFS6
NDUFS8
NDUFS7
NDUFV1
NDUFV2
NDUFV3
NEK6
IKBKG
NEU3
NFE2L2
NLRP1
GRIN2A
NMUR2
NNMT
NOD2
NOX1
NOX4
NPC1
NQO1
NR0B2
NR1D1
NQO2
NR1H4
NR4A1
NR4A2
NSD2
MT-ND1
MT-ND2
MT-ND3
MT-ND4
MT-ND4L
MT-ND5
MT-ND6
NDUFA4L2
NUAK1
DAO
DDO
OXER1
P2RX1
P2RX4
P2RY2
P2RY4
P2RY6
P2RY10
P2RY14
PIK3C2G
P4HA1
P4HTM
PLA2G4B
PLA2G4A
PLA2G2D
PLA2G2A
ADCYAP1R1
PADI1
PADI2
PADI3
PADI4
SERPINE1
PARP10
PARP15
PASK
PDCD4
PDE4C
PDE4D
PDE4B
P4HB
PDK3
PDK4
PTGER1
PTGER2
PTGER4
PTGER3
MPO
PDGFRA
PHLPP2
PHOSPHO1
PIN4
PKN1
PLAA
PLCG1
PGF
POLH
POLI
POLK
ACP1
PPARA
ALPI
ALPG
ALPL
PPARG
PRNP
PRKX
PRTN3
PSMD14
PTGES
PTPN12
PTPN13
PTPN11
PTPN22
PTPN6
PTPN9
PTPN7
PTPN1
PTPRC
PTPRG
PTPRS
ATIC
PYGM
PYGL
DHODH
RARA
RAF1
RARB
RARG
HRAS
NRAS
RBBP9
RHOA
RET
RRM1
RNASEH1
ROCK1
RXRB
ROCK2
RXRG
SLC12A2
SLC13A5
S1PR4
S1PR5
SLC22A3
SLC22A6
SLC22A8
S1PR3
SLC28A2
SLC28A3
SLC29A1
SRD5A1
SRD5A2
SAE1
UBA2
SLC5A4
SLC5A7
SLC5A11
SLC5A1
SLC5A2
SLC6A5
SCN3A
SCN8A
CXCL12
SENP6
SENP7
SHBG
ST6GAL1
SIRT5
SMO
SOAT1
SPTLC2
ALDH5A1
SRPK1
SSTR4
SSTR5
STK17B
STAT1
STS
SI
IARS1
YARS1
TAS2R14
TAAR1
TAOK3
MAPT
TUBB1
TERT
F3
THRA
THRB
TLR1
TLR9
TNF
TNKS2
TNNC1
TNNI3
TNNT2
TNFRSF1A
TOP2A
TOP1
TP53BP1
TPMT
MPL
TRPM2
TRPM5
TRPM8
TAS1R1
TAS1R3
TSSK2
TRPV1
TTR
TDP1
TYR
UBE2I
VEGFA
SLC7A11
XBP1
XDH
XPA
ERCC4
