# Supplementary material for: Non-targeted metabolomics and network pharmacology of Taohong Siwu Decoction in hepatic fibrosis mouse model using high resolution mass spectrometry
Source: Front Mol Biosci. 2025 Jun 30;12:1614341. doi: 10.3389/fmolb.2025.1614341 (PMC12256948; doi:10.3389/fmolb.2025.1614341)
Supplement: Supplementary file 1 [file DataSheet1.zip › Supplementary Files/Supple. Table 2.xls]

## Sheet: TTD
Targets were obtained from TTD databases after deleting duplicates
MMP2
SQLE
NR1H4
FASN
HIVRT
Malaria fabI
CTSK
MMP14
ELANE
CTSL
CTSS
GPBAR1
Malaria fabG
P4HA1
Malaria FabZ
ITGAV-ITGB6
CTSB
CTSF
F2RL1
CXCR3
SERPINH1

## Sheet: Pharmgkb
Targets were obtained from Pharmgkb databases after deleting duplicates
CFTR
CFTRP1
HVBS7
HVBS8
AREL1
PKHD1L1
USP10
PPP1R3B
ANGPTL4
LIPC
GOPC
HEPACAM
IL6R
HAVCR2
HLF
FAM174A
CREB3L3
PKHD1
PCBD1
FBRSL1
LAMTOR5
IL6
MAFK
FBRS
HAVCR1
MAFB
CCDC85B
MAF
MAFG
MAFA
MAFF

## Sheet: OMIM
Targets were obtained from OMIM databases after deleting duplicates
ALAD
ALAD
CFTR
CFTR
CFTR
CFTR
CFTR
CFTR
COL25A1
CPT1A
FADD
FAM111B
FCGR2A
FCGR2A
FCGR2A
FOXA2
HGF
HLF
HNF1A
HNF1A
HNF1A
HNF1A
HNF1A
HNF1A
KIF21A
KIF21A
LIPC
LIPC
LIPC
MUC5B
NEK8
NEK8
NPHP3
NPHP3
NPHP3
PARN
PARN
PHOX2A
PKHD1
POLG2
POLG2
POLG2
RPA1
RTEL1
RTEL1
RTEL1
SP110
SP110
TERC
TERC
TERC
TERT
TERT
TERT
TERT
TERT
TGFB1
TGFB1
TGFB1
TUBB3
TUBB3
TULP3
ZCCHC8

## Sheet: genecards
Targets were obtained from Genecards databases after deleting duplicates
CFTR
TERT
TGFB1
RTEL1
HFE
GBE1
RTEL1-TNFRSF6B
NPHP3
PARN
ALB
PKHD1
TNF
TMEM67
LOC111674472
CFTR-AS1
SERPINA1
LOC110806263
TERC
SP110
SM2
IFNG
GPT
CC2D2A
RPGRIP1L
HMOX1
SFTPC
MIR122
HLA-DRB1
LOC111674475
IL6
TP53
MUC5B
IL10
CTNNB1
TUBB3
CXCL8
IFNA1
JAG1
LOC111674477
SFTPA1
SFTPA2
IFNL3
CCN2
ABCB4
HNF1A
ABCA3
MIR21
PKD1
SP140
LOC113664106
INPP5E
CALR
JAK2
IL1B
CAV1
F2
NPHP3-ACAD11
AFP
NEK8
LOC111674463
SLC17A5
FADD
CEP290
STAT3
HNF4A
ALAD
KRT18
MMP9
RBCK1
APOB
TIMP1
EDNRA
WDR19
MIF
PNPLA3
DSP
NR1H4
GGT1
FAM111B
ATP11A
PKD2
INS
DCDC2
ABCB11
IL4
FAM13A
HGF
IFNA2
CCL2
LOC113633877
STN1
TMEM216
FCGR2A
MKS1
PIK3CA
TLR4
SLC11A1
MIR155
SERPINE1
PPARG
LMNA
CEACAM3
CFM1
VEGFA
MAPK1
MET
SLC25A13
SLC26A9
IFT140
FASLG
NPHP1
KCNN4
GCLC
CLCN1
FAS
SMAD3
STAT1
SLC9A3
CCR5
HAVCR1
SLC10A1
CP
TULP3
CXCL10
DPP9
BMP6
TCTN2
MIR17
MBL2
GSTM3
HAMP
NPHP4
HNF1B
CRP
DYNC2H1
TMEM231
ATP8B1
ZCCHC8
IL18
MUC1
SLC6A14
CLCA4
B9D1
NHLRC2
STX1A
B9D2
CDKN3
HJV
SMAD4
HLA-B
GAA
CEACAM6
F5
HAVCR2
IGF1
ENG
MMP2
MAT1A
CD36
TTC21B
HSP90AA1
APOE
MMP1
MIR34A
IL13
EGF
TMEM237
GLIS3
DCTN4
IFT172
SLC40A1
ATP7B
CSPP1
AKT1
TLR2
RSF1
IL17A
HLA-DQB1
APC
JUN
TLR3
EGFR
IL2
CCR6
UROD
MPI
SPP1
CASP8
NHP2
PHKA2
ALMS1
TCTN1
INVS
GYS2
HIF1A
TGFBR1
IL1RN
DZIP1L
MIR29A
MPO
CCL5
TCTN3
TINF2
HFE-AS1
MIR146A
KCNJ2
PHKG2
POLG2
FGF2
COL1A1
IQCB1
HLA-A
NPHP3-AS1
LIPA
PTGS2
ACE
LEP
ELANE
MUC4
MYO5B
CYP2E1
NOS2
ASGR2
EDN1
SMAD2
CTLA4
INSL6
MTTP
BCL2
AXIN1
LOC110806306
JAK1
CYP3A4
CDH1
ICAM1
EIF2AK2
IL1A
ABCB1
IGFBP1
IL5
TNFRSF1A
NOP10
SMAD7
MIR223
OFD1
IFT122
IFNL4
HPS1
TXNDC15
MIR27A
PDGFRA
CD4
IRF5
IGF2R
CPT1A
KRT8
PSMA7
IFIH1
MIR221
RINT1
MIR181B1
CREB1
POLG
HLA-DQA1
REN
TUBB2B
CHUK
SPINK1
AIP
MAPK8
CPT2
TRADD
CD81
MIR222
CSF3
LPL
WDR35
SLCO1B1
SERPINC1
SCARB1
KRT19
CASP3
FN1
MIR200B
IL18BP
FGA
CD34
HMGB1
UGT1A1
ARG1
CXCR3
PI4KA
CYP1A2
NFE2L2
FOXP3
HPS4
NFKB1
ADIPOQ
PDGFRB
SKIC2
TRAF3IP1
NPM1
KIF12
RPA1
HP
SCNN1A
HPS5
MPL
GSTM1
PDCD1
ACVRL1
SRC
AR
CCL3
HPS3
VDR
SDCCAG8
HPS6
MPV17
XIAP
G6PC1
TFR2
MARS1
CYS1
SEPSECS
CD40LG
MIR203A
MMP3
INSR
ASGR1
EPO
MTOR
SCNN1B
MKI67
TMEM107
LGALS3
ACTA2
GPD1
AKR1D1
SKIC3
IFNB1
USP53
AHI1
GSTP1
IFNAR2
MX1
PPARA
MIR22
TF
MIR143
NOS3
SHOC2
MIR20A
RIGI
CHI3L1
CEP164
SFTPD
NOTCH1
MIR181A1
MAPK3
ELN
SCNN1G
F3
SH2B3
IGFBP3
DKC1
IFT80
CXCL12
RB1
S100A8
AGT
PDGFB
NLRP3
MMP7
CCL11
KEAP1
NR5A2
LDLR
MRC1
PLG
LOX
HSPA4
TLR9
TSC2
MST1
MTUS1
DNAJB11
HADHA
APOA1
MADCAM1
MIR195
MIR23A
MIR224
MIR18A
SLC51A
TCF4
TGFBR2
CYP2D6
VIM
FOS
BMPR2
MYC
HMBS
ADAR
IRF3
MIR196A2
HBB
MIR23B
IL12A
FAH
PMM2
CXCR4
BMP7
MIR25
SIRT1
TGFB2
SOCS1
RPGRIP1
HLA-C
MIR181C
ABCD3
DGUOK
MIR93
BCS1L
IL33
PTPRC
ABCC2
SOD1
CYP7A1
SLC37A4
PRSS1
DNAJB1
AGER
HSPA5
IL12RB1
MUC5AC
IL1R1
MIR191
MIR19A
CPOX
ARID2
CYP1A1
CDC27
GOLM1
LARS1
UGT1A7
DRD4
SREBF1
CXCR1
BBS1
HLA-DPB1
MAP2K3
MAPK14
DHFR
CCL4
RBP4
CXCL9
THPO
TGFB3
XBP1
UGT1A9
TMEM138
SLPI
CSF2
RNF31
PTMA
MYD88
IFT43
SFTPB
ESR1
SCYL1
ABCC1
ANKS6
HADHB
HSD3B7
TYK2
MIR199A1
ADA
CLDN1
IARS1
ATF6
POLE
PYGL
MIR214
HSPD1
ARL13B
PRTN3
GPR35
IFNGR1
HSPB1
SEMA4D
VWF
IKBKG
KIF7
S100A9
STAT4
TYMP
ACTC1
IL2RA
CDKN2A
ASS1
MAVS
TTC26
ENPP2
CCR2
NHERF1
EPHX1
MIR106B
MKKS
PSMB8
ALG9
SST
RARB
KRT7
IFNAR1
AIRE
TGFA
VCAM1
SVIL
TRPV4
ARL3
TTC7A
ZNRF3
MIR127
TAOK2
SOCS3
GC
COL1A2
SMPD1
GRB2
ATM
BGLAP
FECH
LOC105371046
NDUFAF6
GREM1
NAFLD1
PPOX
ANXA5
DDIT3
SERPINH1
C12orf29
ADRB2
TJP2
MDM2
CLCN5
CD209
CD274
KRAS
HADH
EZR
CALCA
CXCL2
THBD
MIR145
FOXA2
PTX3
CCL17
TRMU
BBS2
SOD2
GUCY2C
VIPR1
MT-ATP6
SNAI1
CXCL1
SLC2A2
CDKN1A
ALOX5
ZFYVE19
SEC61A1
EPCAM
TXN
CXCR2
TM6SF2
NAT2
ATG5
PDE4DIP
FARSB
ANXA2
SKP2
IKBKB
DNASE1
CD80
PLIN1
PRKCA
KAAG1
CD40
CR1
CEP120
LTF
RAF1
MIR30A
NOS1
TTR
LBR
HLF
MTHFR
MMP8
SPARC
TET2
LCN2
MMP12
KIAA0586
CCND1
ALPP
TIMP2
UGT1A
PPARGC1A
UMOD
IFI27
NR1I2
PCSK9
SERPINA3
SLC11A2
GSN
AGTR2
XPNPEP3
ABCB7
NKX2-1
BBS10
LIPE
TYMS
ASL
CPLANE1
ACADM
POSTN
MIR142
ACADVL
CD79A
IL9
IGFBP5
VCP
EVC2
ALDH2
CYP7B1
FGF7
PTEN
CANX
PRKCD
RAC1
GLUL
BBS4
ATP6AP1
GFER
PECAM1
KIF3B
PRKCSH
WRAP53
ACE2
DES
ALAS2
YY1
RHOA
B2M
CCL18
TMEM218
GCK
CEP41
MIR15A
GANAB
TNFSF10
RNASE3
IRF7
FASN
ERN1
DCN
YARS1
TTN
CLCA1
PTPN22
GZMB
CCR4
SLCO1B3
EIF2AK3
CPD
MIR192
MIR140
DNAH8
TGM2
NAFLD2
CYP2C19
NOX4
IFT74
SMARCA4
SLC25A20
HSPA8
CLDN6
DPP4
ALDOB
STING1
ABCC4
EP300
LEPR
DLL4
CCR7
BECN1
CD8A
BBS9
BPI
BSCL2
TALDO1
APOC3
TLR5
TNPO3
TAP1
GUSB
HSPG2
ATG7
VPS45
PLAU
CEBPB
TNFSF15
BAX
MIRLET7D
AGTR1
TOLLIP
SLC2A1
DEFB1
ANGPT2
HRAS
AGL
ACP5
RYR1
C2CD3
DMBT1
LRP5
NOTCH2
AP3B1
TPMT
SH2D1A
PRKACA
ATP12A
GBA1
COL3A1
MED12
IL2RB
MIR148A
CBS
UGT1A6
ABCG5
NPC1
OCLN
CD44
CCDC115
PHKB
CYP2B6
CYP2C9
TNFRSF11B
C3
ZNF423
FLT1
NLRC4
ATP8B1-AS1
IL6R
PCNA
TFAM
NEK1
REG3A
DPM1
SP1
MIR34C
GJB1
AGPAT2
CETP
NFKBIA
RANBP2
CAMP
LTA
HDAC2
VIP
GOPC
LOXL2
NR1H2
SCT
NR0B2
PDGFA
MIR204
HLA-DPA1
AKT2
ACOX1
PLAT
GSTT1
CD14
EZH2
DTNBP1
GLIS2
TICAM1
ANXA1
LBP
DYNC2I1
VPS33B
RETN
RELA
TNFAIP3
AGXT
NBAS
PCK1
ITGAM
CYP2A6
PKHD1L1
ANO1
MOV10
CEP104
OTC
CYP3A5
KNG1
VDAC1
HOTAIR
RPL5
CAT
SELP
XRCC1
CCL22
MIR10B
ADAM17
YAP1
IFT27
PTPN11
TSC1
GPC3
SLC22A5
SHH
BCL2L1
TNFRSF1B
BRCA1
APOH
ACD
FHIT
DERL1
IRF1
MASP2
NOD2
IL12B
CAVIN1
DAB2
BBS5
TTC21B-AS1
BBS7
BTNL2
FOCAD
FBN1
TFRC
IL15
NOTCH4
VTN
CCN1
IL10RB
IGF2
CDH2
SEC63
MIR125A
SLC3A2
IRS1
FABP1
CX3CR1
NHERF2
TSLP
AHCY
RLBP1
NR1I3
TWIST1
SSB
TMEM199
LDHA
PIK3CG
ERLIN1
TLR7
TEK
NTS
LOC111674464
BIRC5
MMP14
MIR126
CXCL5
PNPLA2
SUFU
BMP2
CTSG
CYCS
MIR423
PTK2
APEX1
PTCH1
TREX1
EVC
STAT5B
GDF2
DYNC2I2
NR1H3
MT-ND5
PRKG1
LGALS9
ACTB
GNMT
HMGCR
HMGCL
VIPAS39
DDR1
ADK
CREBBP
F2R
THY1
PTRH2
UBC
STUB1
H19
SLC10A2
MIR196A1
A2M
CD28
FURIN
MRPS7
URGCP
CEACAM5
SGK1
PSMB4
PNKD
LOC111674466
CHKA
FANCI
MALAT1
RPS27A
CCK
GAPDH
TBK1
RNU7-1
ACAD9
TTC8
HLA-G
MMEL1
POU2AF1
PGM1
BBS12
SLC30A10
MIR30B
PRF1
DEPDC5
LOC111674470
LACTB
CLCN2
AGK
IL21R
HSPH1
H2AC18
MICA
IGF1R
PRMT7
ICOSLG
RAB11A
CIDEC
PDP1
RNF5
MMP13
CEP83
FOXO1
STAT2
HSPA1A
DNMT1
TIMP3
GDF15
ABCC3
CIITA
CHIT1
NPPA
EDAR
HELLS
TSPO
CASP10
SPIB
ADH1B
DNASE2
KDR
MYH7
PMS2
ALG5
LOC111674471
UNC45A
ISG20
ENTPD1
FGL2
S100A4
GATA1
BRCA2
SURF1
C4A
DNAJC5
CCN4
MT-CO3
MIR486-1
NEK9
SOX9
TAP2
RAB5A
ITGB1
G6PD
FGFR1
SQSTM1
CTSD
MEG3
DDOST
MT-CYB
PDZK1
IL4R
MIR338
MIR33A
FAN1
PNLIP
ADORA2A
GLS
PIBF1
GRP
FGF19
TLR1
PSC
ITPA
LOC111674474
IFRD1
FIP1L1
KIT
U2AF1
NR3C1
NPC2
RXRA
CEBPA
IFT52
CD55
SAMHD1
SLC51B
GFAP
SLC25A15
FH
NGLY1
LOC111674473
HPX
EGR1
LOC113633876
MIR335
MIR152
MTMR10
MIR483
FOXM1
CFLAR
IL22
TNFSF13B
ARL6
LOC113633875
ZEB1
STEAP3
EIF2S1
NOTCH3
PSMA3
FKBP8
ETFDH
PDPN
IGHE
LOC111674476
STK11
PSMD3
ANGPT1
KATNIP
CHGA
PLA2G4A
DDR2
ANPEP
LOC111674478
THBS1
RIPK1
GNAS
ADORA2B
PTPN1
ISG15
BBIP1
SYK
LPO
TNFRSF10A
FTL
CD86
CTC1
MIR193A
PLAUR
UROS
ZNFX1
EPAS1
IDO1
CLCN3
IFI44
FAP
LCAT
FLNC
PPIG
SCGB1A1
CFAP418
SYVN1
LOC111674465
SCTR
SDC1
SOX17
MT-ND1
LOC111674479
VEGFC
PEMT
NR3C2
MAP3K7
FGF10
TRB
PSMD8
RBPJ
FGF21
PSMA1
PIK3R1
MAPK10
SALL4
RAB11B
KIAA0753
NBN
PSMB3
KLRK1
LYST
DVL2
ARSB
ILK
ELAVL1
LOC113523647
TGIF1
ASAH1
LOC108491823
GLI1
AP1S1
ERBB2
WDPCP
WT1
PPIA
TRIM22
PARP1
MLXIPL
MIR200C
IREB2
NEAT1
TNFSF11
CSF1
MAP2K1
MIR130A
LGALS3BP
MUC6
CLU
CADM1
DLAT
IL3
ETFB
CD19
MCL1
S100A12
ARMC9
P2RY2
SERPINB3
CD163
ENO1
AQP3
ANXA6
MIR141
CSK
DEFA1
PCK2
PSMA6
PRIM1
SERPINB1
DEFB4A
ETFA
SDHA
CD63
TYR
GSR
KCNJ11
PLCZ1
BPIFA1
CCL20
ALG8
FGB
AMFR
CST3
CEP19
SLC34A2
KCNQ1
KLF6
GSK3B
MIR342
KCNK3
AHSG
EIF2AK4
MUC7
VHL
IL11
RAB8A
IFITM1
LOC113604967
WNT5A
CCDC28B
IFT88
PSMD12
ABHD5
ACADS
ADAMTS13
DNMT3A
PIK3C2A
DOCK6
BICC1
E2F1
TRIM32
LOC113664107
MAPKBP1
CDH23
SLC7A7
AP1B1
HSP90B1
TRAPPC11
CAPN10
OGG1
CDKN1B
PLA2G2A
CLEC7A
GJC1
ROCK2
TRIM21
BRAF
PDE5A
NPHS1
RRM2
AKAP13
MAT2A
LOC102723566
GAS6
CDK1
CCR1
PSMD1
PSMB5
RNF220
UBE2J1
DNAJB12
PATJ
TCF7L2
CLCA2
SMARCAD1
DRD2
PSMC6
ITGAV
TNFRSF10B
ATF4
MIR150
PSMC3
PSMA4
COG6
PSMA2
ALG2
RAPGEF3
GOT1
CPS1
ITGAL
LMF1
ETS1
AURKA
FUZ
C4B
PLK1
MIR16-1
MIR210
ABCC6
PSMB9
KLF4
PSMC5
MT-TL1
ADCY10
PRSS8
CARD11
TPO
SELE
LAMP1
PAH
TFAP2A
EPRS1
MIR212
PEX1
NME1
TNFRSF6B
LEPQTL1
RRM2B
AHSA1
PSMD14
F10
RNF185
USB1
ARG2
PTPA
SCD
MIR378A
NF2
STAT5A
BAAT
PSMC2
UTP4
MIR132
MIR301A
IL32
ERCC6
LOC106627981
HDAC1
S100A1
VCL
MT-ND6
CSNK2A1
EPX
MIR146B
S100B
CASP9
MIR29B1
SELL
TNNT2
VAPB
CYP27A1
ADCYAP1
XDH
ADORA1
RASSF1
UCHL1
RACK1
MIR29C
SKIL
ABCA1
CASP1
RNASEH2C
MIR185
ABCF2
NQO1
CYP1B1
TOP1
SFTA3
TRIM59-IFT80
LPA
UBE2L3
IRS2
KRT13
PSMC4
SPTAN1
SREBF2
PON1
EPHA2
AOC3
NCAM1
PSMD11
EHHADH
GJA1
ACOX2
PTGIR
PSMB1
SLC26A4
GH1
DERL2
PIN1
CLPS
SLC4A4
TRAF6
PSMD2
NHLRC1
NPPB
BID
BSG
SP3
EHF
TBX1
PRKG2
AKR1A1
SRF
ABCG8
RAB27A
CD27
CAMK2G
DMD
MAP3K5
ASPH
SPHK1
C12orf57
VKORC1
SCO2
CDK2
PTPN3
MT-ND4
HSD17B13
MIR151A
OAS1
MBOAT7
MT-CO1
DNAJA1
CD59
DPYD
LPIN1
RFX1
CFH
MIR200A
PRKD1
IL10RA
LY96
TOGARAM1
MT-ND3
TUG1
CD46
AREG
SLC35A2
ATP6AP2
RASGRP1
ROCK1
ZC4H2
MIR9-1
KCNJ1
IKZF1
DCAF8
GAS5-AS1
LEF1
P2RY4
CYP19A1
EOGT
KIF3A
KIF1B
ERLIN2
AMBP
ITGA5
RAC2
PROM1
MT-ND2
HSPE1
ABCG2
PPP2CA
IL6ST
POMC
LRAT
PRG2
COG7
LOC113687175
SLC4A7
OSM
GUCA2A
PGR
IL7R
LZTFL1
CASR
SAR1B
FOXO3
ATF3
PSME2
LMNB2
PSMD4
PSMA5
AHR
C5
ITGA3
PRKAA2
ARHGAP31
PSMD7
PSMB2
DYNC2LI1
PTPRO
DIPK1A
FGFR2
MIP
FYN
BMP1
SEC61B
BIRC3
LAMC2
F2RL1
CCR3
F8
RIPK2
IL17F
TAT
TK2
DKK1
PRKN
CYBA
NFATC3
PSMA8
GAS5
FGF1
ITCH
HLA-DRA
AKR1B10
LYZ
LGALS1
LOC107133510
IDH2
GCG
CNR1
AQP1
PVT1
IL7
ALAS1
WWTR1
HSD17B4
DLD
GHRL
C1QBP
IL9R
WNT1
CA4
RAG1
LINC00974
EEF1A1
WNT3A
CDKN2B
NFATC1
SOD3
FARSA
EPM2A
SLC26A6
STXBP2
HNRNPA1
TUBB1
PEX6
LOC106099062
VPS4A
APOA5
SHC1
ATP7A
PI3
CEL
CPQ
PAX2
DEFB103B
MRTFA
DOLK
SULT2A1
SLC26A8
PHKA1
MIR27B
DNM2
XK
CCNA2
LRPPRC
TARS2
CYP17A1
ENPP1
ICOS
TG
LMTK2
TMEM17
IER3IP1
ETS2
KIAA0319L
TUBB
ACSL4
FBXL4
HDAC9
PNPLA6
CFI
CYGB
PPP2R1A
RPS6KB1
SLSN3
TBX4
SOCS2
SERPINF1
NPPC
PRKCE
MIR96
HBEGF
SKI
GHR
COL2A1
PDE6D
KIF24
GRN
DHCR7
GYS1
CDKN2B-AS1
PRKAA1
MIR199B
SERPINA7
BPIFB1
MIR708
FGG
NDUFS4
CXCL11
CTH
MIR101-1
SOAT2
MECP2
IRAK4
FTH1
EHMT2
CSE1L
MIR205
CELA3B
TAS2R38
COPA
TUBB6
RUVBL1
AKAP1
IL1RL1
PKM
MAP2K4
YBX1
MYBPC3
IL1RAPL2
SHARPIN
ITGA6
BST2
IGF2BP2
SNAI2
TERF1
NRAS
IL16
ARCN1
NAMPT
CDC42
MDK
EARS2
TTN-AS1
PBC2
PBC3
PBC4
PBC5
HNRNPK
MIR133A1
MPIG6B
ANGPTL4
HPSE
MIR15B
CD33
SBDS
MMP16
SLC4A1
MT-TK
FGFR4
PTK2B
MIR148B
CLPX
PPP1R3B
TNC
TWNK
PF4
PKD1L1
STXBP1
BAK1
MUC3A
TPR
IL23A
CTBP2
LCS1
MGMT
NAGLU
FZD4
P4HB
GJA4
NUP210
FGF23
TREM1
SEMA7A
CTSB
MIRLET7A1
AQP5
ERBB3
SHBG
SERPINA6
RNASEH2A
MIR26A1
NUP107
UCP2
PITRM1
DOCK8
LHX2
CYBRD1
SELENOP
STMN1
PTH
NFATC2
PRKCB
CDKN1C
TOM1
NBEAL2
PLIN2
AXL
ADIPOR2
IDH1
KL
APOBEC3B
KRT4
PIGR
GYPA
HLA-S
CCNB1
COG4
NRP1
ACTA1
USP18
CD247
HAX1
CRAT
PCBP2
RUNX2
GPBAR1
ALG13
HULC
F13A1
PRL
PGM3
MYRF
NCF2
CYP8B1
CA2
PCBD1
FLT4
DAXX
AP3D1
CSMD1
SAMD9L
NCR1
LOC124310614
CNR2
MIR125B1
LOC110006319
E2F2
IFNGR2
POU5F1
PPARD
NR4A1
AVPR2
SFRP1
ZEB2
RPLP0
ONECUT1
MIR31
MIA2
CD69
ANKS3
WNT11
ACACA
ACTG2
FABP4
KIF1C
MIR219A1
MIR26B
BRD4
APOA2
SULT1A3
OTULIN
SCAPER
FZD7
HSD11B1
IL21
CXCL16
KIR3DL1
JAK3
MIR328
PPP2R2A
MIRLET7B
TUBB4B
CSF3R
GLRX5
CMA1
TNFSF12
TNFSF14
COMP
TGFBR3
COG2
SUCLG1
LECT2
CCND2
MIR144
MIR138-1
SAA1
GFM1
REV3L
FOXRED1
APOA4
ERBB4
AQP2
DYNLT2B
TSG101
F7
UQCRC2
SOS1
SSTR2
SF3B1
CBL
LAMP2
ADARB1
F9
PLEC
RARA
ANO5
IFT46
COL4A3
NPY
ALDOA
SMO
LIG3
PROS1
CD58
KARS1
PPP2R1B
NDUFS7
MLH1
IL17RA
MVK
CD9
MAGEA4
MIR574
CD1D
MIR130B
GRHPR
PEX13
CXCR5
ZDHHC24
BLM
MYSM1
ADAM10
BLOC1S3
BHMT
HARS1
MIR455
AZU1
SLC4A2
GLI3
LNCRNA-ATB
TLR8
METTL3
PEX19
RNASEH2B
MIR320A
BAD
GLI2
MYH9
NPLOC4
MIR92A1
CR2
SETX
MIR149
PRKAR1A
PFAS
ENOSF1
POLR2E
CDC25A
MIRLET7I
GRK2
SNCA
IL13RA2
VARS1
HLA-E
PTBP1
APOC2
MALT1
EDNRB
BCKDHB
MIR361
LRP6
CXCL13
LIN28B
TSEN34
DPAGT1
DDC
NEU1
CDK4
RO60
FOSL1
BTK
CYBB
TAC1
QRSL1
SMURF2
ARSA
SF3B2
MECOM
GCKR
LRP1
GPX1
RECK
MIR324
NSMCE3
MIR503
GPR161
CPE
APCS
TNFRSF8
RSPO2
KIF17
TUBB2A
PEX16
KITLG
NAGS
ADM
HRH1
CRYAB
MIR30D
COL5A1
IFT81
TDP2
CEACAM1
MIR372
SFRP2
MORN1
GLA
FCGRT
RMND1
TCF3
ALDH9A1
FRZB
MIR182
BLOC1S6
RIPK3
HABP2
IFT20
CDC25C
COMMD1
BLVRA
PLXNC1
RMRP
PML
MIR139
CTNNA1
MAOB
KIR2DL3
LTBP4
PEX5
NDUFA13
EXOC4
RHO
MIR218-1
C11orf65
TP73
CREB3
SFRP4
CLCNKB
DGAT1
PIEZO1
MYH10
PLA2G6
PODXL
CLCNKA
UNC13D
CD38
CLEC1A
RUNX3
GATAD1
DGUOK-AS1
TUBA8
ACVR1B
CYBC1
MIR499A
SIRT3
GGCX
MYB
AZIN1
NOX1
MEN1
SERPINF2
SRSF2
MFN2
HSF1
SP100
BLOC1S1
BMI1
RFX3
GSTA1
CSNK2B
PINK1
BCHE
MIR103A2
MTX2
PTTG1
MIR425
SLC39A14
ZBTB24
CCN3
PHB1
MIR124-1
PRPF31
MYL3
TNFRSF13C
COQ2
MME
PRG4
HIPK2
NDUFAF5
INTU
ACO1
PPP2CB
TRPV1
WNT2
RCCD1-AS1
XPO1
GIMAP5
CBY1
THBS2
FHL2
TNNI3
PRSS2
MRPL3
MIR30C1
SERAC1
BTRC
[truncated: 4,513 more rows]

## Sheet: Drugbank
Targets were obtained from Drugbank databases after deleting duplicates
SRM
CYP2E1
COMT
CMTR1
AS3MT
GNMT
AMD1
MAT2A
CBS
MAT1A
ALB
CA1
SLC12A1
GSTA2
SLC12A1
ATP1A1
LEF1
GSTP1
SLC22A6
SERPINA7
PGD
UGT1A1
CA2
GPR35
SLC22A5
SLC22A8
ABCC2
SLCO2A1
SLC22A11
CYP3A4
CYP3A43
CYP3A5
CYP3A7
ABCB1
ABCG2
SLCO1B1
SLCO1B3
SLC12A3
KCNMA1
ABCC4
CA7
CA9
CA4
CA12
NS5A
SLC12A3
SLCO2B1
CTSA
CES1A1a
HINT1
CMPK1
NME1
NS5b
ORM1
ORM2
CYP11B1
CYP2C8
NR3C2
AR
PGR
NR3C1
CYP11B2
CYP17A1
SRD5A1
SRD5A2
SRD5A3
SHBG
CACNG1
CACNG2
CACNG3
CACNG4
CACNG6
CACNG5
CACNG7
CACNG8
CACNA2D1
CACNA2D2
CACNA2D3
CACNA2D4
CACNA1C
CACNA1D
CACNA1F
CACNA1S
CACNB1
CACNB2
CACNB3
CACNB4
CACNA1B
CACNA1A
CACNA1E
CACNA1G
CACNA1H
CACNA1I
NR1I2
ABCC2
SLCO1A2
ABCB11
CYP1A2
SCNN1G
SCNN1A
SCNN1B
SCNN1D

## Sheet: disgenet
Targets were obtained from Disgenet databases after deleting duplicates
TNF
TP53
IL6
VEGFA
IL1B
IL10
TGFB1
IFNG
PIK3CA
CRP
BCL2
EGFR
CTNNB1
PTEN
MMP9
CXCL8
AKT1
PTGS2
KRAS
IGF1
ALB
STAT3
TLR4
CCL2
PIK3CD
ACTB
ESR1
PIK3CG
PIK3CB
ACE
IL17A
MAPK1
APOE
HIF1A
SMUG1
MMP2
HLA-DRB1
CD274
IL4
BDNF
MTHFR
MTOR
LEP
PPARG
COX2
VDR
SPP1
NFE2L2
MYC
CASP3
FGFR1
TP63
NLRP3
CAT
EGF
SERPINE1
AGT
FAS
IL18
TLR2
CXCR4
ICAM1
FGFR2
MIR21
HMGB1
FN1
REN
CD44
HLA-B
NOS3
MTCO2P12
PTPN11
IL1RN
NOTCH1
FOXP3
SLC2A1
CSF3
ATM
EDN1
ADIPOQ
SIRT1
CD34
HGF
SOD2
HMOX1
MECP2
IFNA1
MPO
EZH2
EPHB2
MAPK3
IFNA13
JAK2
VIM
FGF2
CAV1
GABPA
CXCL10
MAPK14
CXCL12
NGF
PTCH1
IGF2
TIMP1
LAMC2
S100B
MUC1
MET
NR3C1
MMP1
IL13
PLG
MIR155
SMAD4
HPGDS
PARP1
MBL2
TWIST1
LGALS3
AIMP2
FBN1
NFKB1
IL22
CD14
ELN
CRK
GSTT1
IL2RA
GRAP2
SST
AHR
STAT1
POLDIP2
CD40
COX8A
AHSA1
RNF19A
MAPK8
CCN2
CCL5
GPT
CCR5
MIR146A
TGFBR2
ATN1
VWF
LCN2
DNMT1
PDGFRB
F2
CDKN1A
COL1A1
IL33
DMD
SERPINA1
MYD88
THBS1
CASP8
TAC1
PROM1
MMP3
CD38
SQSTM1
SMAD3
CALCA
SOX9
POLG
NR1I2
TTR
TLR9
ANGPT2
F3
MIF
INSR
PDGFRA
CD68
DPP4
AGER
SLCO6A1
SETD2
GFAP
NCAM1
TNFSF10
GSTK1
CASP1
AGTR1
PLAU
CREBBP
HLA-C
CDK4
CYP2D6
BMP2
MIR34A
IL23A
IL15
IFNB1
FLT1
TRPV4
JAG1
CHI3L1
BAX
NOTCH3
TNFRSF1B
LEPR
HFE
RAC1
ISG20
GRN
CLU
MEFV
GDNF
PRKN
PPARA
MAP2K7
VCAM1
HSPG2
TIMP2
GLI3
COL11A2
DECR1
IDH1
PAEP
S100A1
CNR1
GSK3B
TLR3
HPSE
BCHE
AFP
TGFB2
GDF15
SOAT1
NOTCH2
APRT
FOXO3
FOXO1
TCF4
EGR1
POSTN
HAMP
NT5E
TGFA
SOCS3
MCL1
YAP1
BECN1
DKK1
STK11
ENG
F5
TNC
GLI1
CD163
PRKCA
SHBG
NQO1
CXCR3
MIR145
MEN1
LGALS1
KLK3
STAT5B
MFAP1
ROS1
PRRT2
B2M
CD36
GLI2
PLA2G6
PPARGC1A
IGFBP3
MIR223
TGFBR1
SMARCA4
F2R
ELANE
SPARC
JUN
PSMD9
CYBB
ITGAM
ALOX5
HNF4A
MMP14
ANGPT1
LPA
HDAC9
APOB
ALDH2
P2RX7
LDLR
TMED7
MALAT1
BRD4
MFN2
ABCC1
TICAM2
IFI27
DES
TMED7-TICAM2
MMP13
EPCAM
LOX
POU5F1
PRKAA1
CXCR6
TIMP3
E2F1
COL18A1
SDC1
FOXM1
PTHLH
KMT2D
MMP7
GBA
PTK2B
STAT5A
PRKAA2
SMN1
PRKCB
EIF4E
STAT4
ADAM17
SRY
TGM2
SOCS1
DCTN6
MYCN
GPC3
ZNRD2
CX3CR1
SLPI
H3P23
ZEB1
S100A4
KLF4
CYP2E1
MIR126
CTSB
MIR221
UGT1A1
RETN
COL3A1
EDNRB
MAOA
SMN2
HAVCR2
DCN
PRKAB1
IDO1
MYDGF
CREB1
ADRA1A
SERPINF1
ANXA2
EPAS1
HNF1A
ZEB2
BEST1
VPS51
CYP3A4
IL9
GPX1
GZMB
HTR2A
KHDRBS1
SMAD2
PGF
KRT7
BSG
PSAT1
POU5F1P3
CHRM3
POU5F1P4
PROS1
CP
ANXA5
ATG5
CCL3
MIR150
MST1
ANPEP
IL37
HLA-G
MIR29A
COL4A1
HDAC1
MIR210
CCL4
TLR7
IL7
RARA
MAP3K7
ARG1
NUP62
HBB
SUFU
MMRN1
COL1A2
KRT19
MIR17
SMAD7
CXCL9
PLA2G1B
MIR143
DHCR7
MDM4
OFD1
IL12A
SLC52A2
NOX4
HOXD13
CSF1
GTF2H1
PCSK9
HDAC2
ADAR
HDAC4
F2RL1
NGFR
LRP2
BGN
ACE2
DCTN4
IKBKG
SLC17A5
CALM2
MOK
KEAP1
NR0B2
RIPK1
MIR122
KITLG
ARTN
MICA
MIR27A
SMPD1
YWHAZ
PWAR1
NRP1
CCN1
YY1
MSH3
IL11
SNAI1
HES1
JUND
CCL20
IGFBP2
ETV6
CCND2
IGFBP7
MSC
MUL1
JAK1
MEG3
PER2
PRDX1
PKM
MIR203A
OPA1
FGF21
LIF
SPHK1
IL17F
PEX1
CBLL2
MIR31
XBP1
HOTAIR
AGRP
MKS1
IL7R
PPP1R2C
COMP
TGFB3
TAT
TFPI
SCT
AGTR2
SYK
F10
GDE1
SIRT3
APLN
IRF5
MIR206
MIR375
SCD
CTSL
TGFBI
MIR125A
ADAM10
MIR132
S100A12
AREG
RPSA
MIR15A
MIR214
NPC1
ELK3
MIR142
GNAQ
DLL4
PLAG1
GC
PLB1
CYP1A2
MIR30A
ACTA1
NPPA
TACR1
RBP4
XPR1
TM7SF2
MMP12
TMEM67
PRTN3
SMO
ARHGEF7
POTEF
PMM2
SLC5A2
MIR29B2
ADORA2A
MMP8
PIN1
MIR29B1
TNFAIP3
MIR182
SEMA6A
LEF1
MIR222
PINK1
MTTP
GGT1
ASCC1
ALPP
TBK1
SERPING1
ENTPD1
GSR
ARHGEF2
ASRGL1
WAS
KLF6
SKP2
CDH11
DNER
PLA2G4A
MIR200C
ACTA2
IL32
ELAVL2
LIFR
CNR2
BMP7
OPN1LW
LGALS9
THY1
CEP290
RIPK3
CISH
DDR1
SLC4A1
RHOA
CCR1
IGFBP1
GAS6
PVT1
MIR183
HNRNPA1
WDR35
OSM
CPT2
NR1H4
CXCL2
AGO2
MIRLET7B
AKR1A1
HSF1
CBLIF
LDHA
CCL27
GAS5
SMARCA1
MIR29C
ATP7B
CGA
MIR200B
MIR195
TNFRSF10B
NEAT1
DNM2
RELN
VTN
FAT1
CXCL16
CYBA
SLIT2
ACAT1
AIRE
IFNL3
H3P40
MIR144
LNPEP
PAG1
MIR23A
TNFRSF12A
MIR192
NPEPPS
TREM1
PGR-AS1
SIRT2
MIR148A
PRKD1
CSPP1
RPGRIP1L
SLC33A1
NCF1
ST14
MAP3K5
CD74
ITGAX
PTPN1
SESN2
TF
PDE4A
S100A6
CYP27A1
PNPLA6
CC2D2A
FGF7
MTAP
IGF2R
KRT8
MLXIPL
GGTLC5P
GGTLC3
GGT2
GGTLC4P
CXCL11
HSD11B2
ERN1
ZFP36
LIN28A
RBPJ
NFATC1
IGHG3
HACD1
SLC52A1
IL17RA
MSTN
STING1
SREBF1
CHDH
SLC2A4
PF4
ABCB4
ROCK1
CD9
RENBP
LBP
MIR200A
NDRG2
ANXA6
HBEGF
TMEM216
MERTK
SLC22A3
MIR18A
INPP5E
IRS2
GDF2
HK2
HTRA2
TRPM7
KRT18
ACP3
SEPTIN9
FBLN5
BCL2A1
MC4R
CAP1
LOXL2
THBS2
SERPINH1
MBTPS1
ADIPOR1
REG3A
SRF
A2M
SATB1
PCBP4
MSLN
XIST
LPAR1
TNFRSF6B
ITGA5
PARN
ROBO1
MIR19B1
MIR140
WDR19
TCF21
TNFSF15
FOXA2
NOX1
MAS1
CHIT1
CYP7B1
CLTC
ALDH7A1
TAM
MIR130A
SPHK2
TAF1
COL5A2
CYP2R1
IL25
P2RX4
TPH2
FADD
GLO1
GCKR
DYNC2H1
ASCL1
WNT10A
FUT1
MIR152
OTC
IFT122
ALAD
WNT4
FOXF1
CCL4L1
PDGFA
PRRX1
MIR96
CEP55
TUG1
MST1R
CCNE1
NAT10
CCL4L2
PNPLA3
TMEM231
RXRA
KLF2
VEGFD
UBE2I
NR2C2
LIPA
AKR1B10
TMSB4X
ITIH4
BBS2
SLC26A3
SERPINB6
DCDC2
FSTL1
MIR224
MIR26B
TPH1
LGALS3BP
MIR378A
NPHP1
CCN6
ABCB11
LIN28B
CLEC7A
SULT2A1
MIR134
MIR212
FADS1
CNBP
UGT1A7
ANGPTL2
PCLAF
IFT140
SORBS1
MTX1
IFT172
MKKS
MASP1
FGF19
LUM
CD81
ATF2
GRB2
TLR8
NELL1
MIR483
BMP1
RPGRIP1
SLC30A10
ECM1
GFER
MFGE8
SDC2
ARRB2
SLC22A1
ADAMTS1
IL12RB1
PDLIM3
RACK1
F13A1
BID
CCN3
ATRNL1
MIR193B
RBMS3
PSMD10
EBNA1BP2
MIR193A
PKHD1
UTS2
POU2F1
MARK2
BAK1
MIR30C2
PLOD2
PSMD7
TRIM32
MPRIP
LANCL1
SREBF2
SPINT2
RABEPK
ATHS
MIR370
BBS1
SORT1
SPRY2
H3P28
ARMH1
MIR503
RCAN1
SLC25A13
TCTN2
IFT80
INPP5D
MIR30B
MIR30C1
PDE4B
LINC-ROR
B9D1
CTAA1
NPPC
AOC3
PPP1R1A
MIR185
HINT1
GLIS3
WDPCP
PREP
LOC102724197
GGTLC1
CTHRC1
SCYL1
ARNT
TRIB3
HTR7
CARD9
RBP1
ZBTB7A
ADIPOR2
IL34
ELAVL1
IL13RA2
GPR35
HPD
VIPR1
HIPK2
MPI
SLC40A1
SERPINB3
CD151
ATIC
CBR1
PLIN2
MIR33A
GOLM1
MAP2K4
ASL
RAPGEF3
MRTFA
AKAP12
RAB40B
UTS2R
SKIV2L
ARHGAP31
ST2
SPINT1
WNT2
RGN
MIR215
ENPP2
LGMN
VSX1
LRPAP1
MIR326
APLNR
FBL
NPHP3
LOXL1
S1PR2
DLAT
SYNM
ARRB1
TFR2
HDC
MIR455
TTC37
NHP2
WDR60
SDCCAG8
MED23
WDR26
NCF2
RHBDF2
CXCL6
NAAA
TNFSF9
HOTTIP
SMG1
TNFAIP8L2
RNH1
TDO2
MT1B
HDGF
WDR34
HABP2
APOA4
CYGB
MIR30E
GADD45G
CAPN2
MIR199A1
MIR199A2
C8orf37
FGF4
GDF11
NOP10
CCDC88A
TALDO1
PLIN1
FABP1
HAS2
DOCK6
EXTL3
MBOAT7
INHBA
TMEM107
BBS9
NPAS2
APOM
MAT2A
MYOCD
MLYCD
IKBKE
MYOC
SENP1
FAH
DUSP5
AAVS1
CD5L
ITPA
KDM3A
PTPN13
TTC21B
SPTBN1
CD248
HPX
MIR542
BMPER
ARL6
MIR219A1
INVS
MMEL1
DKK2
SH3BP4
MIR24-1
DDAH1
TTC8
OAS1
SUGP1
HULC
STX2
HJV
SDC4
IFNGR2
PTRH2
PTGIS
POU2AF1
TP53BP2
IL31RA
FZD7
MIR885
IQCB1
AEBP1
PDGFC
FRTS1
SERPINA6
EGLN2
HGFAC
SPRR2A
PADI2
MIR873
DLX3
TNPO3
FBXO31
OGT
JAM3
B9D2
DDOST
WNT2B
IL17RC
FABP2
LZTFL1
TAGLN2
BBS4
BBS10
CELF1
ASH1L
TMEFF2
ITGA9
KCNH8
WWP2
FNDC5
OSCP1
STARD13
CTF1
PCSK7
BAMBI
AGL
SMURF2
CYP26A1
ITGA1
SPIB
NLRP6
HSD17B13
SRR
HPN
TP53COR1
LAMC1
NFE2
GNMT
MIR652
MIR744
KIR2DL3
FGF5
NGB
CORIN
CCDC28B
COMMD1
MIR32
MIR454
EOGT
ADD3
HDAC11
NEK8
RLN2
SLC10A1
FMOD
SNHG7
PHKG2
SEMA7A
RAB25
HLF
ARHGEF1
BBS5
DLEU2
RAB4B-EGLN2
SERPINA7
TM6SF2
LGALS8
MIR376C
TDGF1P6
P4HA2
BRD1
BBS12
SENP2
CMAS
TIMD4
HRC
SUCNR1
SEPTIN4
MAT2B
BBS7
PHKA2
NLRC5
LECT2
FBRS
RASAL1
NOLC1
NPHP4
SLC25A10
MAFD2
IFT27
TLX2
HCC
GNPAT
SMAD9
CIDEC
DPP9
PEMT
FAM215A
NRDC
HBE1
MTA3
PRH1
RXFP1
CARD10
SEPTIN6
POC1B
USP4
LHX2
IFNL4
EIF3B
IL13RA1
USP39
DOLK
TRIM5
FETUB
H2AZ1
GPD1
MAML1
EZH1
PRH2
HIF1AN
MIR422A
BBIP1
UNC93B1
SLC22A8
TXNRD3
NUDT11
AANAT
SCTR
ITGA11
ERO1A
CEP164
BRSK2
TRIM22
SUN2
PPM1A
PHPT1
TRAF3IP1
PSMC5
XCR1
FOXA3
RNF111
LALBA
MIA2
ANKS6
LNCRNA-ATB
SLC25A5
DNASE2
HTN3
NR1D2
ALLC
MAP1S
STMN2
AP1S1
ITGBL1
SESN3
DUSP9
MIR942
AGAP2
MIR302C
C1QB
CRNKL1
ABCD3
TAB1
JCHAIN
TPPP3
DZIP1L
STAM
HIF1A-AS1
RNF7
BRSK1
ATG14
SECISBP2
ENTPD2
MIR1269A
MIR875
JAM2
GSTA3
NUCB1
ZNF267
PCOLCE
MATN2
TMEM30A
SLC17A2
SH3BP5
MEG8
CYS1
PSTPIP2
GSPT2
MSMP
MIR764
TTC21B-AS1
FAM168B
C1QTNF7
H3P14
MIR92A2
PPM1G
SLC13A4
SVIP
MIR571
STXBP5L
PWWP2A
ATG2A
OGFRL1
SCRG1
SCARNA10

## Sheet: Disease Targets
The total of 6778 disease targets were obtained after deleting duplicates
TNF
TP53
IL6
VEGFA
IL1B
IL10
TGFB1
IFNG
PIK3CA
CRP
BCL2
EGFR
CTNNB1
PTEN
MMP9
CXCL8
AKT1
PTGS2
KRAS
IGF1
ALB
STAT3
TLR4
CCL2
PIK3CD
ACTB
ESR1
PIK3CG
PIK3CB
ACE
IL17A
MAPK1
APOE
HIF1A
SMUG1
MMP2
HLA-DRB1
CD274
IL4
BDNF
MTHFR
MTOR
LEP
PPARG
COX2
VDR
SPP1
NFE2L2
MYC
CASP3
FGFR1
TP63
NLRP3
CAT
EGF
SERPINE1
AGT
FAS
IL18
TLR2
CXCR4
ICAM1
FGFR2
MIR21
HMGB1
FN1
REN
CD44
HLA-B
NOS3
MTCO2P12
PTPN11
IL1RN
NOTCH1
FOXP3
SLC2A1
CSF3
ATM
EDN1
ADIPOQ
SIRT1
CD34
HGF
SOD2
HMOX1
MECP2
IFNA1
MPO
EZH2
EPHB2
MAPK3
IFNA13
JAK2
VIM
FGF2
CAV1
GABPA
CXCL10
MAPK14
CXCL12
NGF
PTCH1
IGF2
TIMP1
LAMC2
S100B
MUC1
MET
NR3C1
MMP1
IL13
PLG
MIR155
SMAD4
HPGDS
PARP1
MBL2
TWIST1
LGALS3
AIMP2
FBN1
NFKB1
IL22
CD14
ELN
CRK
GSTT1
IL2RA
GRAP2
SST
AHR
STAT1
POLDIP2
CD40
COX8A
AHSA1
RNF19A
MAPK8
CCN2
CCL5
GPT
CCR5
MIR146A
TGFBR2
ATN1
VWF
LCN2
DNMT1
PDGFRB
F2
CDKN1A
COL1A1
IL33
DMD
SERPINA1
MYD88
THBS1
CASP8
TAC1
PROM1
MMP3
CD38
SQSTM1
SMAD3
CALCA
SOX9
POLG
NR1I2
TTR
TLR9
ANGPT2
F3
MIF
INSR
PDGFRA
CD68
DPP4
AGER
SLCO6A1
SETD2
GFAP
NCAM1
TNFSF10
GSTK1
CASP1
AGTR1
PLAU
CREBBP
HLA-C
CDK4
CYP2D6
BMP2
MIR34A
IL23A
IL15
IFNB1
FLT1
TRPV4
JAG1
CHI3L1
BAX
NOTCH3
TNFRSF1B
LEPR
HFE
RAC1
ISG20
GRN
CLU
MEFV
GDNF
PRKN
PPARA
MAP2K7
VCAM1
HSPG2
TIMP2
GLI3
COL11A2
DECR1
IDH1
PAEP
S100A1
CNR1
GSK3B
TLR3
HPSE
BCHE
AFP
TGFB2
GDF15
SOAT1
NOTCH2
APRT
FOXO3
FOXO1
TCF4
EGR1
POSTN
HAMP
NT5E
TGFA
SOCS3
MCL1
YAP1
BECN1
DKK1
STK11
ENG
F5
TNC
GLI1
CD163
PRKCA
SHBG
NQO1
CXCR3
MIR145
MEN1
LGALS1
KLK3
STAT5B
MFAP1
ROS1
PRRT2
B2M
CD36
GLI2
PLA2G6
PPARGC1A
IGFBP3
MIR223
TGFBR1
SMARCA4
F2R
ELANE
SPARC
JUN
PSMD9
CYBB
ITGAM
ALOX5
HNF4A
MMP14
ANGPT1
LPA
HDAC9
APOB
ALDH2
P2RX7
LDLR
TMED7
MALAT1
BRD4
MFN2
ABCC1
TICAM2
IFI27
DES
TMED7-TICAM2
MMP13
EPCAM
LOX
POU5F1
PRKAA1
CXCR6
TIMP3
E2F1
COL18A1
SDC1
FOXM1
PTHLH
KMT2D
MMP7
GBA
PTK2B
STAT5A
PRKAA2
SMN1
PRKCB
EIF4E
STAT4
ADAM17
SRY
TGM2
SOCS1
DCTN6
MYCN
GPC3
ZNRD2
CX3CR1
SLPI
H3P23
ZEB1
S100A4
KLF4
CYP2E1
MIR126
CTSB
MIR221
UGT1A1
RETN
COL3A1
EDNRB
MAOA
SMN2
HAVCR2
DCN
PRKAB1
IDO1
MYDGF
CREB1
ADRA1A
SERPINF1
ANXA2
EPAS1
HNF1A
ZEB2
BEST1
VPS51
CYP3A4
IL9
GPX1
GZMB
HTR2A
KHDRBS1
SMAD2
PGF
KRT7
BSG
PSAT1
POU5F1P3
CHRM3
POU5F1P4
PROS1
CP
ANXA5
ATG5
CCL3
MIR150
MST1
ANPEP
IL37
HLA-G
MIR29A
COL4A1
HDAC1
MIR210
CCL4
TLR7
IL7
RARA
MAP3K7
ARG1
NUP62
HBB
SUFU
MMRN1
COL1A2
KRT19
MIR17
SMAD7
CXCL9
PLA2G1B
MIR143
DHCR7
MDM4
OFD1
IL12A
SLC52A2
NOX4
HOXD13
CSF1
GTF2H1
PCSK9
HDAC2
ADAR
HDAC4
F2RL1
NGFR
LRP2
BGN
ACE2
DCTN4
IKBKG
SLC17A5
CALM2
MOK
KEAP1
NR0B2
RIPK1
MIR122
KITLG
ARTN
MICA
MIR27A
SMPD1
YWHAZ
PWAR1
NRP1
CCN1
YY1
MSH3
IL11
SNAI1
HES1
JUND
CCL20
IGFBP2
ETV6
CCND2
IGFBP7
MSC
MUL1
JAK1
MEG3
PER2
PRDX1
PKM
MIR203A
OPA1
FGF21
LIF
SPHK1
IL17F
PEX1
CBLL2
MIR31
XBP1
HOTAIR
AGRP
MKS1
IL7R
PPP1R2C
COMP
TGFB3
TAT
TFPI
SCT
AGTR2
SYK
F10
GDE1
SIRT3
APLN
IRF5
MIR206
MIR375
SCD
CTSL
TGFBI
MIR125A
ADAM10
MIR132
S100A12
AREG
RPSA
MIR15A
MIR214
NPC1
ELK3
MIR142
GNAQ
DLL4
PLAG1
GC
PLB1
CYP1A2
MIR30A
ACTA1
NPPA
TACR1
RBP4
XPR1
TM7SF2
MMP12
TMEM67
PRTN3
SMO
ARHGEF7
POTEF
PMM2
SLC5A2
MIR29B2
ADORA2A
MMP8
PIN1
MIR29B1
TNFAIP3
MIR182
SEMA6A
LEF1
MIR222
PINK1
MTTP
GGT1
ASCC1
ALPP
TBK1
SERPING1
ENTPD1
GSR
ARHGEF2
ASRGL1
WAS
KLF6
SKP2
CDH11
DNER
PLA2G4A
MIR200C
ACTA2
IL32
ELAVL2
LIFR
CNR2
BMP7
OPN1LW
LGALS9
THY1
CEP290
RIPK3
CISH
DDR1
SLC4A1
RHOA
CCR1
IGFBP1
GAS6
PVT1
MIR183
HNRNPA1
WDR35
OSM
CPT2
NR1H4
CXCL2
AGO2
MIRLET7B
AKR1A1
HSF1
CBLIF
LDHA
CCL27
GAS5
SMARCA1
MIR29C
ATP7B
CGA
MIR200B
MIR195
TNFRSF10B
NEAT1
DNM2
RELN
VTN
FAT1
CXCL16
CYBA
SLIT2
ACAT1
AIRE
IFNL3
H3P40
MIR144
LNPEP
PAG1
MIR23A
TNFRSF12A
MIR192
NPEPPS
TREM1
PGR-AS1
SIRT2
MIR148A
PRKD1
CSPP1
RPGRIP1L
SLC33A1
NCF1
ST14
MAP3K5
CD74
ITGAX
PTPN1
SESN2
TF
PDE4A
S100A6
CYP27A1
PNPLA6
CC2D2A
FGF7
MTAP
IGF2R
KRT8
MLXIPL
GGTLC5P
GGTLC3
GGT2
GGTLC4P
CXCL11
HSD11B2
ERN1
ZFP36
LIN28A
RBPJ
NFATC1
IGHG3
HACD1
SLC52A1
IL17RA
MSTN
STING1
SREBF1
CHDH
SLC2A4
PF4
ABCB4
ROCK1
CD9
RENBP
LBP
MIR200A
NDRG2
ANXA6
HBEGF
TMEM216
MERTK
SLC22A3
MIR18A
INPP5E
IRS2
GDF2
HK2
HTRA2
TRPM7
KRT18
ACP3
SEPTIN9
FBLN5
BCL2A1
MC4R
CAP1
LOXL2
THBS2
SERPINH1
MBTPS1
ADIPOR1
REG3A
SRF
A2M
SATB1
PCBP4
MSLN
XIST
LPAR1
TNFRSF6B
ITGA5
PARN
ROBO1
MIR19B1
MIR140
WDR19
TCF21
TNFSF15
FOXA2
NOX1
MAS1
CHIT1
CYP7B1
CLTC
ALDH7A1
TAM
MIR130A
SPHK2
TAF1
COL5A2
CYP2R1
IL25
P2RX4
TPH2
FADD
GLO1
GCKR
DYNC2H1
ASCL1
WNT10A
FUT1
MIR152
OTC
IFT122
ALAD
WNT4
FOXF1
CCL4L1
PDGFA
PRRX1
MIR96
CEP55
TUG1
MST1R
CCNE1
NAT10
CCL4L2
PNPLA3
TMEM231
RXRA
KLF2
VEGFD
UBE2I
NR2C2
LIPA
AKR1B10
TMSB4X
ITIH4
BBS2
SLC26A3
SERPINB6
DCDC2
FSTL1
MIR224
MIR26B
TPH1
LGALS3BP
MIR378A
NPHP1
CCN6
ABCB11
LIN28B
CLEC7A
SULT2A1
MIR134
MIR212
FADS1
CNBP
UGT1A7
ANGPTL2
PCLAF
IFT140
SORBS1
MTX1
IFT172
MKKS
MASP1
FGF19
LUM
CD81
ATF2
GRB2
TLR8
NELL1
MIR483
BMP1
RPGRIP1
SLC30A10
ECM1
GFER
MFGE8
SDC2
ARRB2
SLC22A1
ADAMTS1
IL12RB1
PDLIM3
RACK1
F13A1
BID
CCN3
ATRNL1
MIR193B
RBMS3
PSMD10
EBNA1BP2
MIR193A
PKHD1
UTS2
POU2F1
MARK2
BAK1
MIR30C2
PLOD2
PSMD7
TRIM32
MPRIP
LANCL1
SREBF2
SPINT2
RABEPK
ATHS
MIR370
BBS1
SORT1
SPRY2
H3P28
ARMH1
MIR503
RCAN1
SLC25A13
TCTN2
IFT80
INPP5D
MIR30B
MIR30C1
PDE4B
LINC-ROR
B9D1
CTAA1
NPPC
AOC3
PPP1R1A
MIR185
HINT1
GLIS3
WDPCP
PREP
LOC102724197
GGTLC1
CTHRC1
SCYL1
ARNT
TRIB3
HTR7
CARD9
RBP1
ZBTB7A
ADIPOR2
IL34
ELAVL1
IL13RA2
GPR35
HPD
VIPR1
HIPK2
MPI
SLC40A1
SERPINB3
CD151
ATIC
CBR1
PLIN2
MIR33A
GOLM1
MAP2K4
ASL
RAPGEF3
MRTFA
AKAP12
RAB40B
UTS2R
SKIV2L
ARHGAP31
ST2
SPINT1
WNT2
RGN
MIR215
ENPP2
LGMN
VSX1
LRPAP1
MIR326
APLNR
FBL
NPHP3
LOXL1
S1PR2
DLAT
SYNM
ARRB1
TFR2
HDC
MIR455
TTC37
NHP2
WDR60
SDCCAG8
MED23
WDR26
NCF2
RHBDF2
CXCL6
NAAA
TNFSF9
HOTTIP
SMG1
TNFAIP8L2
RNH1
TDO2
MT1B
HDGF
WDR34
HABP2
APOA4
CYGB
MIR30E
GADD45G
CAPN2
MIR199A1
MIR199A2
C8orf37
FGF4
GDF11
NOP10
CCDC88A
TALDO1
PLIN1
FABP1
HAS2
DOCK6
EXTL3
MBOAT7
INHBA
TMEM107
BBS9
NPAS2
APOM
MAT2A
MYOCD
MLYCD
IKBKE
MYOC
SENP1
FAH
DUSP5
AAVS1
CD5L
ITPA
KDM3A
PTPN13
TTC21B
SPTBN1
CD248
HPX
MIR542
BMPER
ARL6
MIR219A1
INVS
MMEL1
DKK2
SH3BP4
MIR24-1
DDAH1
TTC8
OAS1
SUGP1
HULC
STX2
HJV
SDC4
IFNGR2
PTRH2
PTGIS
POU2AF1
TP53BP2
IL31RA
FZD7
MIR885
IQCB1
AEBP1
PDGFC
FRTS1
SERPINA6
EGLN2
HGFAC
SPRR2A
PADI2
MIR873
DLX3
TNPO3
FBXO31
OGT
JAM3
B9D2
DDOST
WNT2B
IL17RC
FABP2
LZTFL1
TAGLN2
BBS4
BBS10
CELF1
ASH1L
TMEFF2
ITGA9
KCNH8
WWP2
FNDC5
OSCP1
STARD13
CTF1
PCSK7
BAMBI
AGL
SMURF2
CYP26A1
ITGA1
SPIB
NLRP6
HSD17B13
SRR
HPN
TP53COR1
LAMC1
NFE2
GNMT
MIR652
MIR744
KIR2DL3
FGF5
NGB
CORIN
CCDC28B
COMMD1
MIR32
MIR454
EOGT
ADD3
HDAC11
NEK8
RLN2
SLC10A1
FMOD
SNHG7
PHKG2
SEMA7A
RAB25
HLF
ARHGEF1
BBS5
DLEU2
RAB4B-EGLN2
SERPINA7
TM6SF2
LGALS8
MIR376C
TDGF1P6
P4HA2
BRD1
BBS12
SENP2
CMAS
TIMD4
HRC
SUCNR1
SEPTIN4
MAT2B
BBS7
PHKA2
NLRC5
LECT2
FBRS
RASAL1
NOLC1
NPHP4
SLC25A10
MAFD2
IFT27
TLX2
HCC
GNPAT
SMAD9
CIDEC
DPP9
PEMT
FAM215A
NRDC
HBE1
MTA3
PRH1
RXFP1
CARD10
SEPTIN6
POC1B
USP4
LHX2
IFNL4
EIF3B
IL13RA1
USP39
DOLK
TRIM5
FETUB
H2AZ1
GPD1
MAML1
EZH1
PRH2
HIF1AN
MIR422A
BBIP1
UNC93B1
SLC22A8
TXNRD3
NUDT11
AANAT
SCTR
ITGA11
ERO1A
CEP164
BRSK2
TRIM22
SUN2
PPM1A
PHPT1
TRAF3IP1
PSMC5
XCR1
FOXA3
RNF111
LALBA
MIA2
ANKS6
LNCRNA-ATB
SLC25A5
DNASE2
HTN3
NR1D2
ALLC
MAP1S
STMN2
AP1S1
ITGBL1
SESN3
DUSP9
MIR942
AGAP2
MIR302C
C1QB
CRNKL1
ABCD3
TAB1
JCHAIN
TPPP3
DZIP1L
STAM
HIF1A-AS1
RNF7
BRSK1
ATG14
SECISBP2
ENTPD2
MIR1269A
MIR875
JAM2
GSTA3
NUCB1
ZNF267
PCOLCE
MATN2
TMEM30A
SLC17A2
SH3BP5
MEG8
CYS1
PSTPIP2
GSPT2
MSMP
MIR764
TTC21B-AS1
FAM168B
C1QTNF7
H3P14
MIR92A2
PPM1G
SLC13A4
SVIP
MIR571
STXBP5L
PWWP2A
ATG2A
OGFRL1
SCRG1
SCARNA10
SRM
COMT
CMTR1
AS3MT
AMD1
CBS
MAT1A
CA1
SLC12A1
GSTA2
ATP1A1
GSTP1
SLC22A6
PGD
CA2
SLC22A5
ABCC2
SLCO2A1
SLC22A11
CYP3A43
CYP3A5
CYP3A7
ABCB1
ABCG2
SLCO1B1
SLCO1B3
SLC12A3
KCNMA1
ABCC4
CA7
CA9
CA4
CA12
NS5A
SLCO2B1
CTSA
CES1A1a
CMPK1
NME1
NS5b
ORM1
ORM2
CYP11B1
CYP2C8
NR3C2
AR
PGR
CYP11B2
CYP17A1
SRD5A1
SRD5A2
SRD5A3
CACNG1
CACNG2
CACNG3
CACNG4
CACNG6
CACNG5
CACNG7
CACNG8
CACNA2D1
CACNA2D2
CACNA2D3
CACNA2D4
CACNA1C
CACNA1D
CACNA1F
CACNA1S
CACNB1
CACNB2
CACNB3
CACNB4
CACNA1B
CACNA1A
CACNA1E
CACNA1G
CACNA1H
CACNA1I
SLCO1A2
SCNN1G
SCNN1A
SCNN1B
SCNN1D
CFTR
TERT
RTEL1
GBE1
RTEL1-TNFRSF6B
LOC111674472
CFTR-AS1
LOC110806263
TERC
SP110
SM2
SFTPC
LOC111674475
MUC5B
TUBB3
LOC111674477
SFTPA1
SFTPA2
ABCA3
PKD1
SP140
LOC113664106
CALR
NPHP3-ACAD11
LOC111674463
RBCK1
EDNRA
DSP
FAM111B
ATP11A
PKD2
INS
FAM13A
IFNA2
LOC113633877
STN1
FCGR2A
SLC11A1
LMNA
CEACAM3
CFM1
SLC26A9
FASLG
KCNN4
GCLC
CLCN1
SLC9A3
HAVCR1
TULP3
BMP6
GSTM3
HNF1B
ATP8B1
ZCCHC8
SLC6A14
CLCA4
NHLRC2
STX1A
CDKN3
GAA
CEACAM6
HSP90AA1
TMEM237
RSF1
HLA-DQB1
APC
IL2
CCR6
UROD
ALMS1
TCTN1
GYS2
TCTN3
TINF2
HFE-AS1
KCNJ2
POLG2
HLA-A
NPHP3-AS1
MUC4
MYO5B
NOS2
ASGR2
CTLA4
INSL6
AXIN1
LOC110806306
CDH1
EIF2AK2
IL1A
IL5
TNFRSF1A
HPS1
TXNDC15
CD4
CPT1A
PSMA7
IFIH1
RINT1
MIR181B1
HLA-DQA1
TUBB2B
CHUK
SPINK1
AIP
TRADD
LPL
SERPINC1
SCARB1
IL18BP
FGA
PI4KA
HPS4
SKIC2
NPM1
KIF12
RPA1
HP
HPS5
MPL
GSTM1
PDCD1
ACVRL1
SRC
HPS3
HPS6
MPV17
XIAP
G6PC1
MARS1
SEPSECS
CD40LG
ASGR1
EPO
MKI67
AKR1D1
SKIC3
USP53
AHI1
IFNAR2
MX1
MIR22
SHOC2
MIR20A
RIGI
SFTPD
MIR181A1
SH2B3
DKC1
RB1
S100A8
PDGFB
CCL11
NR5A2
MRC1
HSPA4
TSC2
MTUS1
DNAJB11
HADHA
APOA1
MADCAM1
SLC51A
FOS
BMPR2
HMBS
IRF3
MIR196A2
MIR23B
MIR25
MIR181C
DGUOK
MIR93
BCS1L
PTPRC
SOD1
CYP7A1
SLC37A4
PRSS1
DNAJB1
HSPA5
MUC5AC
IL1R1
MIR191
MIR19A
CPOX
ARID2
CYP1A1
CDC27
LARS1
DRD4
CXCR1
HLA-DPB1
MAP2K3
DHFR
THPO
UGT1A9
TMEM138
CSF2
RNF31
PTMA
IFT43
SFTPB
HADHB
HSD3B7
TYK2
ADA
CLDN1
IARS1
ATF6
POLE
PYGL
HSPD1
ARL13B
IFNGR1
HSPB1
SEMA4D
KIF7
S100A9
TYMP
ACTC1
CDKN2A
ASS1
MAVS
TTC26
CCR2
NHERF1
EPHX1
MIR106B
PSMB8
ALG9
RARB
IFNAR1
SVIL
ARL3
TTC7A
ZNRF3
MIR127
TAOK2
BGLAP
FECH
LOC105371046
NDUFAF6
GREM1
NAFLD1
PPOX
DDIT3
C12orf29
ADRB2
TJP2
MDM2
CLCN5
CD209
HADH
EZR
THBD
PTX3
CCL17
TRMU
GUCY2C
MT-ATP6
CXCL1
SLC2A2
ZFYVE19
SEC61A1
TXN
CXCR2
NAT2
PDE4DIP
FARSB
IKBKB
DNASE1
CD80
KAAG1
CR1
CEP120
LTF
RAF1
NOS1
LBR
TET2
KIAA0586
CCND1
UGT1A
UMOD
SERPINA3
SLC11A2
GSN
XPNPEP3
ABCB7
NKX2-1
LIPE
TYMS
CPLANE1
ACADM
ACADVL
CD79A
IGFBP5
VCP
EVC2
CANX
PRKCD
GLUL
ATP6AP1
PECAM1
KIF3B
PRKCSH
WRAP53
ALAS2
CCL18
TMEM218
GCK
CEP41
GANAB
RNASE3
IRF7
FASN
YARS1
TTN
CLCA1
PTPN22
CCR4
EIF2AK3
CPD
DNAH8
NAFLD2
CYP2C19
IFT74
SLC25A20
HSPA8
CLDN6
ALDOB
EP300
CCR7
CD8A
BPI
BSCL2
APOC3
TLR5
TAP1
GUSB
ATG7
VPS45
CEBPB
MIRLET7D
TOLLIP
DEFB1
HRAS
ACP5
RYR1
C2CD3
DMBT1
LRP5
AP3B1
TPMT
SH2D1A
PRKACA
ATP12A
GBA1
MED12
IL2RB
UGT1A6
ABCG5
OCLN
CCDC115
PHKB
CYP2B6
CYP2C9
TNFRSF11B
C3
ZNF423
NLRC4
ATP8B1-AS1
IL6R
PCNA
TFAM
NEK1
DPM1
SP1
MIR34C
GJB1
AGPAT2
CETP
NFKBIA
RANBP2
CAMP
LTA
VIP
GOPC
NR1H2
MIR204
HLA-DPA1
AKT2
ACOX1
PLAT
DTNBP1
GLIS2
TICAM1
ANXA1
DYNC2I1
VPS33B
RELA
AGXT
NBAS
PCK1
CYP2A6
PKHD1L1
ANO1
MOV10
CEP104
KNG1
VDAC1
RPL5
SELP
XRCC1
CCL22
MIR10B
TSC1
SHH
BCL2L1
BRCA1
APOH
ACD
FHIT
DERL1
IRF1
MASP2
NOD2
IL12B
CAVIN1
DAB2
BTNL2
FOCAD
TFRC
NOTCH4
IL10RB
CDH2
SEC63
SLC3A2
IRS1
NHERF2
TSLP
AHCY
RLBP1
NR1I3
SSB
TMEM199
ERLIN1
TEK
NTS
LOC111674464
BIRC5
CXCL5
PNPLA2
CTSG
CYCS
MIR423
PTK2
APEX1
TREX1
EVC
DYNC2I2
NR1H3
MT-ND5
PRKG1
HMGCR
HMGCL
VIPAS39
ADK
UBC
STUB1
H19
SLC10A2
MIR196A1
CD28
FURIN
MRPS7
URGCP
CEACAM5
SGK1
PSMB4
PNKD
LOC111674466
CHKA
FANCI
RPS27A
CCK
GAPDH
RNU7-1
ACAD9
PGM1
PRF1
DEPDC5
LOC111674470
LACTB
CLCN2
AGK
IL21R
HSPH1
H2AC18
IGF1R
PRMT7
ICOSLG
RAB11A
PDP1
RNF5
CEP83
STAT2
HSPA1A
ABCC3
CIITA
EDAR
HELLS
TSPO
CASP10
ADH1B
KDR
MYH7
PMS2
ALG5
LOC111674471
UNC45A
FGL2
GATA1
BRCA2
SURF1
C4A
DNAJC5
CCN4
MT-CO3
MIR486-1
NEK9
TAP2
RAB5A
ITGB1
G6PD
CTSD
MT-CYB
PDZK1
IL4R
MIR338
FAN1
PNLIP
GLS
PIBF1
GRP
TLR1
PSC
LOC111674474
IFRD1
FIP1L1
KIT
U2AF1
NPC2
CEBPA
IFT52
CD55
SAMHD1
SLC51B
SLC25A15
FH
NGLY1
LOC111674473
LOC113633876
MIR335
MTMR10
CFLAR
TNFSF13B
LOC113633875
STEAP3
EIF2S1
PSMA3
FKBP8
ETFDH
PDPN
IGHE
LOC111674476
PSMD3
KATNIP
CHGA
DDR2
LOC111674478
GNAS
ADORA2B
ISG15
LPO
TNFRSF10A
FTL
CD86
CTC1
PLAUR
UROS
ZNFX1
CLCN3
IFI44
FAP
LCAT
FLNC
PPIG
SCGB1A1
CFAP418
SYVN1
LOC111674465
SOX17
MT-ND1
LOC111674479
VEGFC
FGF10
TRB
PSMD8
PSMA1
PIK3R1
MAPK10
SALL4
RAB11B
KIAA0753
NBN
PSMB3
KLRK1
LYST
DVL2
ARSB
ILK
LOC113523647
TGIF1
ASAH1
LOC108491823
ERBB2
WT1
PPIA
IREB2
TNFSF11
MAP2K1
MUC6
CADM1
IL3
ETFB
CD19
ARMC9
P2RY2
ENO1
AQP3
MIR141
CSK
DEFA1
PCK2
PSMA6
PRIM1
SERPINB1
DEFB4A
ETFA
SDHA
CD63
TYR
KCNJ11
PLCZ1
BPIFA1
ALG8
FGB
AMFR
CST3
CEP19
SLC34A2
KCNQ1
MIR342
KCNK3
AHSG
EIF2AK4
MUC7
VHL
RAB8A
IFITM1
LOC113604967
WNT5A
IFT88
PSMD12
ABHD5
ACADS
ADAMTS13
DNMT3A
PIK3C2A
BICC1
LOC113664107
MAPKBP1
CDH23
SLC7A7
AP1B1
HSP90B1
TRAPPC11
CAPN10
OGG1
CDKN1B
PLA2G2A
GJC1
ROCK2
TRIM21
BRAF
PDE5A
NPHS1
RRM2
[truncated: 4,779 more rows]
