# Supplementary material for: Non-targeted metabolomics and network pharmacology of Taohong Siwu Decoction in hepatic fibrosis mouse model using high resolution mass spectrometry
Source: Front Mol Biosci. 2025 Jun 30;12:1614341. doi: 10.3389/fmolb.2025.1614341 (PMC12256948; doi:10.3389/fmolb.2025.1614341)
Supplement: Supplementary file 1 [file DataSheet1.zip › Supplementary Files/Supple. Table 3.xls]

## Sheet: Components-Disease Tatgets
Targets duplicated between disease targets and components targets
HSP90AB1
PTGS1
PTGS2
DPP4
BCL2
SOD1
CHRM3
CHRM1
ADRB1
ADRA2A
ADRA1A
CHRM2
ADRA1B
SLC6A3
ADRB2
GABRA1
LTA4H
MAOB
MAOA
CTRB1
CA2
MMP8
ADH1C
PLAU
SLC6A4
DRD2
RXRA
GSK3B
ADH1B
PRSS3
ALOX5
ADH1A
RELA
FASN
CAT
EDN1
IL4
NCF1
GSTP1
PON1
APOA1
SERPINB2
NFKB1
IFNB1
TPO
GUSB
HEY1
LRP1
PTGIS
TAT
GLIPR2
AOC3
TERF1
PRSS1
TNFAIP6
IL6R
CD14
LBP
YWHAG
MPG
NT5E
APP
ADORA1
ADORA2A
PRKAB1
ADORA3
ABCG2
ACER2
ACHE
CHRM4
NDUFAB1
ADA
ADK
AKR1B10
AKR1C4
ALDH1A2
ALDH1B1
ALDH2
AKR1B1
PAM
GFER
AR
APEX1
ASAH1
ATF1
B4GALT1
GLB1
HSPA5
BRAF
CACNA1D
CA12
CA1
CA5A
CA4
CA7
CALM1
CAPN2
CA9
CTSG
CTSH
CTSK
CPA1
CBR1
CREBBP
CBS
CCR6
CD69
UGCG
HSPE1
HSPD1
CHIA
CHEK1
BCHE
CNR1
CYP1A1
CYP1B1
CYP26A1
CNR2
CYP2C8
CYP1A2
CYP2C9
CYP2D6
CYP2C19
CPT1A
CPT1B
CPT2
CREB1
CSNK2A1
CSNK2A2
CTBP2
GJB2
ODC1
HSD17B1
DHCR7
QDPR
DBH
HSD11B1
DRD1
DUSP22
DUSP3
DNM1
EBP
EGLN1
ELAVL1
ELANE
EP300
ERAP1
ERCC1
ESRRG
ERN1
CES2
ESR2
ESR1
F12
FAAH
FABP4
FABP2
FGF1
FGF2
FGB
FOLH1
FOS
FPR1
FTO
GAPDH
SLC37A4
GBA2
GNB1
GBA
GPR183
GPR35
RASGRP1
GSR
GSTA1
GSTM1
GSTO1
HDAC10
HDAC11
HDAC2
HDAC4
HDAC5
HDAC7
HDAC1
HDAC9
HEXA
HEXB
HIF1AN
HMGB1
HNF4A
HPSE
HRH2
HRH1
HSPA1A
HSPA8
HK1
HK2
EPHX1
IGFBP1
IGFBP2
IGFBP3
IGFBP4
IGFBP5
IGFBP6
IDO1
EIF4H
IL2
IL6
IMPDH2
IMPDH1
TCF4
JUN
KAT2A
KAT8
KCNMA1
KDM3A
KDM4B
KDM4D
KDM4C
KDM6B
KLF5
PRKCA
PRKCE
RPS6KA3
DTYMK
KYNU
LGALS1
LGALS3
LGALS4
LGALS7
LGALS8
LGALS9
GLO1
ALOX12
LOXL2
LPAR1
LPAR2
LTB4R
SELL
GAA
LRRK2
SELE
SELP
MANBA
MAX
MCL1
MDH1
MDH2
ABCB1
MGAM
MGMT
MIF
MITF
MET
MMP15
MMP16
MMP1
MMP2
CDC25A
CDC25C
MMP9
IGF2R
ABCC2
ABCC1
MB
MYOC
NAAA
NCEH1
NCOA1
NDUFA1
NDUFA5
NDUFA6
NDUFA9
NDUFA10
NDUFA12
NDUFA13
NDUFB11
NDUFAF3
NDUFS1
NDUFS2
NDUFS3
NDUFS4
NDUFS8
NDUFS7
NEK6
IKBKG
NEU3
NFE2L2
NLRP1
NNMT
NOD2
NOX1
NOX4
NPC1
NQO1
NR0B2
NR1D1
NR1H4
NR4A1
NSD2
MT-ND1
MT-ND2
MT-ND3
MT-ND4
MT-ND4L
MT-ND5
MT-ND6
P2RX4
P2RY2
P2RY4
P2RY6
P2RY14
P4HA1
PLA2G4A
PLA2G2D
PLA2G2A
PADI2
PADI4
SERPINE1
PARP10
PARP15
PASK
PDCD4
PDE4D
PDE4B
P4HB
PDK4
PTGER2
PTGER4
PTGER3
MPO
PDGFRA
PKN1
PLCG1
PGF
POLI
ACP1
PPARA
ALPI
ALPL
PPARG
PRNP
PRKX
PRTN3
PSMD14
PTGES
PTPN12
PTPN13
PTPN11
PTPN22
PTPN6
PTPN1
PTPRC
PTPRS
ATIC
PYGM
PYGL
RARA
RAF1
RARB
RARG
HRAS
NRAS
RHOA
RET
ROCK1
RXRB
ROCK2
SLC12A2
SLC13A5
SLC22A3
SLC22A6
SLC22A8
S1PR3
SLC29A1
SRD5A1
SRD5A2
SAE1
SLC5A1
SLC5A2
SCN8A
CXCL12
SHBG
ST6GAL1
SMO
SOAT1
ALDH5A1
STAT1
STS
SI
IARS1
YARS1
TAAR1
MAPT
TUBB1
TERT
F3
THRB
TLR1
TLR9
TNF
TNKS2
TNNC1
TNNI3
TNNT2
TNFRSF1A
TOP2A
TOP1
TP53BP1
TPMT
MPL
TRPM5
TRPV1
TTR
TYR
UBE2I
VEGFA
SLC7A11
XBP1
XDH

## Sheet: Core Targets
Core targets were obtained by protein-protein interaction (PPI) network analysis
EP300
UGCG
APP
ADRA1B
ADRB2
CHRM1
CXCL12
GNB1
EDN1
CYP1A1
PTGS2
IL4
HDAC1
APOA1
CREBBP
NCOA1
JUN
RXRA
PPARA
HSPA5
HSPA8
UBE2I
HSPA1A
HRAS
CREB1
BCL2
RXRB
ESR1
RAF1
PRKCA
YWHAG
NRAS
LBP
PTPN11
MAX
PLCG1
CPT2
FOS
IL6
VEGFA
KAT2A
RARA
IFNB1
HMGB1
HDAC2
PPARG
STAT1
MMP9
MMP1
PTPN6
MMP2
RHOA
ESR2
FGF2
LPAR2
LPAR1
IKBKG
IL2
MET
