# Supplementary material for: Non-targeted metabolomics and network pharmacology of Taohong Siwu Decoction in hepatic fibrosis mouse model using high resolution mass spectrometry
Source: Front Mol Biosci. 2025 Jun 30;12:1614341. doi: 10.3389/fmolb.2025.1614341 (PMC12256948; doi:10.3389/fmolb.2025.1614341)
Supplement: Supplementary file 1 [file DataSheet1.zip › Supplementary Files/Supple. Table 4.xls]

## Sheet: BP
ID	Description	GeneRatio	BgRatio	pvalue	p.adjust	qvalue	geneID	Count
GO:0032103	positive regulation of response to external stimulus	17/59	464/18903	3.43e-14	9.73e-11	3.99e-11	EP300/APP/CXCL12/EDN1/PTGS2/IL4/CREBBP/PRKCA/LBP/IL6/VEGFA/IFNB1/HMGB1/FGF2/LPAR1/IL2/MET	17
GO:0070482	response to oxygen levels	15/59	337/18903	8.41e-14	9.73e-11	3.99e-11	EP300/CXCL12/EDN1/CYP1A1/PTGS2/CREBBP/PPARA/BCL2/FOS/VEGFA/HDAC2/PPARG/MMP2/RHOA/LPAR1	15
GO:0048545	response to steroid hormone	15/59	339/18903	9.17e-14	9.73e-11	3.99e-11	EP300/EDN1/PTGS2/HDAC1/RXRA/PPARA/HSPA8/HSPA1A/BCL2/RXRB/ESR1/FOS/IL6/RHOA/ESR2	15
GO:0010631	epithelial cell migration	15/59	366/18903	2.79e-13	2e-10	8.2e-11	EDN1/PTGS2/IL4/APOA1/JUN/PRKCA/PTPN11/PLCG1/VEGFA/HMGB1/PPARG/MMP9/RHOA/FGF2/MET	15
GO:0090132	epithelium migration	15/59	369/18903	3.14e-13	2e-10	8.2e-11	EDN1/PTGS2/IL4/APOA1/JUN/PRKCA/PTPN11/PLCG1/VEGFA/HMGB1/PPARG/MMP9/RHOA/FGF2/MET	15
GO:0090130	tissue migration	15/59	374/18903	3.82e-13	2.03e-10	8.3e-11	EDN1/PTGS2/IL4/APOA1/JUN/PRKCA/PTPN11/PLCG1/VEGFA/HMGB1/PPARG/MMP9/RHOA/FGF2/MET	15
GO:0009755	hormone-mediated signaling pathway	12/59	192/18903	6.3e-13	2.87e-10	1.17e-10	EP300/HDAC1/NCOA1/RXRA/PPARA/RXRB/ESR1/PTPN11/RARA/PPARG/RHOA/ESR2	12
GO:0030099	myeloid cell differentiation	15/59	407/18903	1.29e-12	5.14e-10	2.11e-10	EP300/APP/IL4/JUN/HSPA1A/CREB1/PRKCA/PTPN11/FOS/VEGFA/RARA/PPARG/STAT1/MMP9/PTPN6	15
GO:0010632	regulation of epithelial cell migration	13/59	292/18903	4.68e-12	1.66e-09	6.79e-10	EDN1/PTGS2/IL4/JUN/PRKCA/PLCG1/VEGFA/HMGB1/PPARG/MMP9/RHOA/FGF2/MET	13
GO:0001666	response to hypoxia	13/59	296/18903	5.56e-12	1.72e-09	7.05e-10	EP300/CXCL12/EDN1/CYP1A1/PTGS2/CREBBP/PPARA/BCL2/FOS/VEGFA/PPARG/MMP2/RHOA	13
GO:0048660	regulation of smooth muscle cell proliferation	11/59	175/18903	5.94e-12	1.72e-09	7.05e-10	EDN1/PTGS2/HDAC1/JUN/IL6/PPARG/STAT1/MMP9/MMP2/RHOA/FGF2	11
GO:0048659	smooth muscle cell proliferation	11/59	179/18903	7.6e-12	2.02e-09	8.27e-10	EDN1/PTGS2/HDAC1/JUN/IL6/PPARG/STAT1/MMP9/MMP2/RHOA/FGF2	11
GO:0036293	response to decreased oxygen levels	13/59	309/18903	9.54e-12	2.34e-09	9.58e-10	EP300/CXCL12/EDN1/CYP1A1/PTGS2/CREBBP/PPARA/BCL2/FOS/VEGFA/PPARG/MMP2/RHOA	13
GO:1903131	mononuclear cell differentiation	15/59	473/18903	1.1e-11	2.41e-09	9.87e-10	EP300/IL4/JUN/BCL2/FOS/IL6/VEGFA/KAT2A/RARA/IFNB1/HMGB1/PPARG/PTPN6/RHOA/IL2	15
GO:0031667	response to nutrient levels	15/59	474/18903	1.13e-11	2.41e-09	9.87e-10	ADRB2/CYP1A1/PTGS2/NCOA1/RXRA/PPARA/HSPA5/HSPA8/BCL2/MAX/FOS/KAT2A/RARA/PPARG/STAT1	15
GO:0033002	muscle cell proliferation	12/59	247/18903	1.23e-11	2.45e-09	1.01e-09	EDN1/PTGS2/HDAC1/JUN/FOS/IL6/PPARG/STAT1/MMP9/MMP2/RHOA/FGF2	12
GO:0048661	positive regulation of smooth muscle cell proliferation	9/59	98/18903	1.89e-11	3.4e-09	1.39e-09	EDN1/PTGS2/HDAC1/JUN/IL6/STAT1/MMP9/MMP2/FGF2	9
GO:0001667	ameboidal-type cell migration	15/59	492/18903	1.92e-11	3.4e-09	1.39e-09	EDN1/PTGS2/IL4/APOA1/JUN/PRKCA/PTPN11/PLCG1/VEGFA/HMGB1/PPARG/MMP9/RHOA/FGF2/MET	15
GO:0050921	positive regulation of chemotaxis	10/59	144/18903	2.19e-11	3.68e-09	1.51e-09	CXCL12/EDN1/IL4/LBP/IL6/VEGFA/HMGB1/FGF2/LPAR1/MET	10
GO:0001935	endothelial cell proliferation	11/59	199/18903	2.4e-11	3.83e-09	1.57e-09	CXCL12/APOA1/JUN/PRKCA/NRAS/PLCG1/VEGFA/HMGB1/PPARG/STAT1/FGF2	11
GO:0030522	intracellular receptor signaling pathway	12/59	266/18903	2.93e-11	4.44e-09	1.82e-09	EP300/HDAC1/NCOA1/RXRA/PPARA/HSPA1A/RXRB/ESR1/RARA/PPARG/RHOA/ESR2	12
GO:0071560	cellular response to transforming growth factor beta stimulus	12/59	271/18903	3.64e-11	5.26e-09	2.16e-09	EP300/EDN1/IL4/HDAC1/CREBBP/JUN/PPARA/HSPA5/HSPA1A/FOS/HDAC2/PPARG	12
GO:0071383	cellular response to steroid hormone stimulus	11/59	209/18903	4.08e-11	5.65e-09	2.32e-09	EP300/EDN1/HDAC1/RXRA/PPARA/HSPA8/HSPA1A/RXRB/ESR1/RHOA/ESR2	11
GO:0071559	response to transforming growth factor beta	12/59	277/18903	4.69e-11	6.22e-09	2.55e-09	EP300/EDN1/IL4/HDAC1/CREBBP/JUN/PPARA/HSPA5/HSPA1A/FOS/HDAC2/PPARG	12
GO:0048732	gland development	14/59	441/18903	5.89e-11	7.5e-09	3.07e-09	EDN1/CYP1A1/APOA1/JUN/CREB1/BCL2/ESR1/RAF1/IL6/VEGFA/RARA/MMP2/FGF2/MET	14
GO:0007162	negative regulation of cell adhesion	12/59	308/18903	1.6e-10	1.89e-08	7.76e-09	CXCL12/IL4/APOA1/PPARA/PTPN11/VEGFA/IFNB1/HMGB1/PTPN6/MMP2/RHOA/IL2	12
GO:0010634	positive regulation of epithelial cell migration	10/59	176/18903	1.6e-10	1.89e-08	7.76e-09	EDN1/PTGS2/JUN/PRKCA/PLCG1/VEGFA/HMGB1/MMP9/FGF2/MET	10
GO:0050673	epithelial cell proliferation	14/59	481/18903	1.84e-10	2.1e-08	8.6e-09	CXCL12/APOA1/JUN/HRAS/ESR1/PRKCA/NRAS/PLCG1/IL6/VEGFA/HMGB1/PPARG/STAT1/FGF2	14
GO:0001819	positive regulation of cytokine production	14/59	486/18903	2.11e-10	2.32e-08	9.51e-09	APP/PTGS2/IL4/HSPA1A/HRAS/LBP/PTPN11/IL6/KAT2A/RARA/HMGB1/HDAC2/STAT1/IL2	14
GO:0022407	regulation of cell-cell adhesion	14/59	490/18903	2.35e-10	2.42e-08	9.91e-09	CXCL12/IL4/APOA1/PPARA/PRKCA/PTPN11/IL6/VEGFA/RARA/IFNB1/HMGB1/PTPN6/RHOA/IL2	14
GO:0001936	regulation of endothelial cell proliferation	10/59	183/18903	2.35e-10	2.42e-08	9.91e-09	CXCL12/JUN/PRKCA/NRAS/PLCG1/VEGFA/HMGB1/PPARG/STAT1/FGF2	10
GO:0043410	positive regulation of MAPK cascade	14/59	496/18903	2.76e-10	2.74e-08	1.12e-08	APP/ADRA1B/ADRB2/EDN1/JUN/HRAS/RAF1/PRKCA/PTPN11/IL6/VEGFA/HMGB1/FGF2/LPAR1	14
GO:1903706	regulation of hemopoiesis	13/59	413/18903	3.49e-10	3.36e-08	1.38e-08	IL4/HSPA1A/CREB1/PRKCA/FOS/KAT2A/RARA/IFNB1/HMGB1/STAT1/PTPN6/RHOA/IL2	13
GO:0006979	response to oxidative stress	13/59	434/18903	6.39e-10	5.99e-08	2.45e-08	APP/EDN1/PTGS2/JUN/HSPA1A/BCL2/FOS/IL6/HDAC2/STAT1/MMP9/MMP2/MET	13
GO:0000302	response to reactive oxygen species	10/59	204/18903	6.81e-10	6.2e-08	2.54e-08	EDN1/JUN/BCL2/FOS/IL6/HDAC2/STAT1/MMP9/MMP2/MET	10
GO:0002687	positive regulation of leukocyte migration	9/59	148/18903	7.79e-10	6.89e-08	2.83e-08	APP/CXCL12/EDN1/IL4/LBP/IL6/VEGFA/HMGB1/RHOA	9
GO:0044703	multi-organism reproductive process	10/59	209/18903	8.63e-10	7.36e-08	3.02e-08	EDN1/CYP1A1/PTGS2/BCL2/ESR1/FOS/VEGFA/RARA/MMP9/MMP2	10
GO:1903844	regulation of cellular response to transforming growth factor beta stimulus	9/59	150/18903	8.78e-10	7.36e-08	3.02e-08	EP300/IL4/HDAC1/CREBBP/PPARA/HSPA5/HSPA1A/HDAC2/PPARG	9
GO:0009612	response to mechanical stimulus	10/59	211/18903	9.46e-10	7.63e-08	3.13e-08	CXCL12/EDN1/PTGS2/JUN/RAF1/FOS/STAT1/MMP2/RHOA/FGF2	10
GO:0043542	endothelial cell migration	11/59	281/18903	9.58e-10	7.63e-08	3.13e-08	EDN1/PTGS2/APOA1/PRKCA/PLCG1/VEGFA/HMGB1/PPARG/RHOA/FGF2/MET	11
GO:0007179	transforming growth factor beta receptor signaling pathway	10/59	216/18903	1.19e-09	9.23e-08	3.78e-08	EP300/HDAC1/CREBBP/JUN/PPARA/HSPA5/HSPA1A/FOS/HDAC2/PPARG	10
GO:0002573	myeloid leukocyte differentiation	10/59	218/18903	1.3e-09	9.62e-08	3.94e-08	APP/IL4/JUN/CREB1/PRKCA/FOS/VEGFA/RARA/PPARG/MMP9	10
GO:0044706	multi-multicellular organism process	10/59	218/18903	1.3e-09	9.62e-08	3.94e-08	EDN1/CYP1A1/PTGS2/BCL2/ESR1/FOS/VEGFA/RARA/MMP9/MMP2	10
GO:0060193	positive regulation of lipase activity	7/59	68/18903	1.67e-09	1.21e-07	4.95e-08	APOA1/HRAS/ESR1/RHOA/FGF2/LPAR2/LPAR1	7
GO:0010594	regulation of endothelial cell migration	10/59	230/18903	2.18e-09	1.51e-07	6.19e-08	EDN1/PTGS2/PRKCA/PLCG1/VEGFA/HMGB1/PPARG/RHOA/FGF2/MET	10
GO:0050920	regulation of chemotaxis	10/59	230/18903	2.18e-09	1.51e-07	6.19e-08	CXCL12/EDN1/IL4/LBP/IL6/VEGFA/HMGB1/FGF2/LPAR1/MET	10
GO:0001938	positive regulation of endothelial cell proliferation	8/59	115/18903	2.51e-09	1.7e-07	6.98e-08	CXCL12/JUN/PRKCA/NRAS/PLCG1/VEGFA/HMGB1/FGF2	8
GO:2000628	regulation of miRNA metabolic process	7/59	74/18903	3.06e-09	2.03e-07	8.31e-08	JUN/PPARA/HRAS/FOS/RARA/PPARG/FGF2	7
GO:1902105	regulation of leukocyte differentiation	11/59	317/18903	3.39e-09	2.2e-07	9.04e-08	IL4/CREB1/PRKCA/FOS/KAT2A/RARA/IFNB1/HMGB1/PTPN6/RHOA/IL2	11
GO:0060326	cell chemotaxis	11/59	319/18903	3.62e-09	2.31e-07	9.46e-08	CXCL12/EDN1/IL4/LBP/IL6/VEGFA/HMGB1/MMP2/FGF2/LPAR1/MET	11
GO:0043534	blood vessel endothelial cell migration	9/59	177/18903	3.79e-09	2.37e-07	9.71e-08	PTGS2/APOA1/PRKCA/PLCG1/VEGFA/HMGB1/PPARG/RHOA/FGF2	9
GO:0043254	regulation of protein-containing complex assembly	12/59	410/18903	4.12e-09	2.52e-07	1.03e-07	EP300/HSPA5/HSPA8/HSPA1A/ESR1/RAF1/PTPN11/VEGFA/HMGB1/MMP1/RHOA/MET	12
GO:0050727	regulation of inflammatory response	12/59	414/18903	4.59e-09	2.76e-07	1.13e-07	APP/PTGS2/IL4/APOA1/PPARA/ESR1/LBP/PLCG1/IL6/PPARG/MMP9/IL2	12
GO:0032640	tumor necrosis factor production	9/59	184/18903	5.33e-09	3.09e-07	1.26e-07	APP/IL4/LBP/PTPN11/IL6/RARA/HMGB1/HDAC2/PTPN6	9
GO:0032680	regulation of tumor necrosis factor production	9/59	184/18903	5.33e-09	3.09e-07	1.26e-07	APP/IL4/LBP/PTPN11/IL6/RARA/HMGB1/HDAC2/PTPN6	9
GO:0043434	response to peptide hormone	12/59	421/18903	5.54e-09	3.15e-07	1.29e-07	CXCL12/EDN1/PTGS2/NCOA1/PPARA/CREB1/YWHAG/PTPN11/MAX/FOS/PPARG/STAT1	12
GO:0071706	tumor necrosis factor superfamily cytokine production	9/59	189/18903	6.74e-09	3.63e-07	1.49e-07	APP/IL4/LBP/PTPN11/IL6/RARA/HMGB1/HDAC2/PTPN6	9
GO:1903555	regulation of tumor necrosis factor superfamily cytokine production	9/59	189/18903	6.74e-09	3.63e-07	1.49e-07	APP/IL4/LBP/PTPN11/IL6/RARA/HMGB1/HDAC2/PTPN6	9
GO:0032496	response to lipopolysaccharide	11/59	339/18903	6.82e-09	3.63e-07	1.49e-07	EDN1/CYP1A1/PTGS2/PRKCA/LBP/FOS/IL6/RARA/HMGB1/HDAC2/RHOA	11
GO:0001503	ossification	12/59	429/18903	6.84e-09	3.63e-07	1.49e-07	ADRB2/PTGS2/RXRA/BCL2/RXRB/PTPN11/IL6/PPARG/MMP9/MMP2/RHOA/FGF2	12
GO:0010595	positive regulation of endothelial cell migration	8/59	131/18903	7.07e-09	3.69e-07	1.51e-07	EDN1/PTGS2/PRKCA/PLCG1/VEGFA/HMGB1/FGF2/MET	8
GO:0009410	response to xenobiotic stimulus	12/59	432/18903	7.39e-09	3.8e-07	1.56e-07	EDN1/CYP1A1/PTGS2/JUN/HSPA5/CREB1/BCL2/FOS/HDAC2/STAT1/MMP2/RHOA	12
GO:0062197	cellular response to chemical stress	11/59	345/18903	8.17e-09	4.13e-07	1.69e-07	EDN1/PTGS2/JUN/HSPA1A/BCL2/FOS/IL6/HDAC2/MMP9/MMP2/MET	11
GO:0051091	positive regulation of DNA-binding transcription factor activity	10/59	266/18903	8.81e-09	4.38e-07	1.8e-07	EP300/APP/EDN1/HSPA1A/ESR1/IL6/VEGFA/PPARG/ESR2/IKBKG	10
GO:0043401	steroid hormone mediated signaling pathway	8/59	136/18903	9.5e-09	4.66e-07	1.91e-07	EP300/HDAC1/RXRA/PPARA/RXRB/ESR1/RHOA/ESR2	8
GO:0071248	cellular response to metal ion	9/59	198/18903	1.01e-08	4.88e-07	2e-07	APP/EDN1/CYP1A1/PTGS2/JUN/HSPA5/CREB1/FOS/MMP9	9
GO:0022408	negative regulation of cell-cell adhesion	9/59	202/18903	1.2e-08	5.56e-07	2.28e-07	CXCL12/IL4/APOA1/PPARA/VEGFA/IFNB1/HMGB1/PTPN6/IL2	9
GO:0010586	miRNA metabolic process	7/59	90/18903	1.22e-08	5.56e-07	2.28e-07	JUN/PPARA/HRAS/FOS/RARA/PPARG/FGF2	7
GO:0060191	regulation of lipase activity	7/59	90/18903	1.22e-08	5.56e-07	2.28e-07	APOA1/HRAS/ESR1/RHOA/FGF2/LPAR2/LPAR1	7
GO:0009314	response to radiation	12/59	452/18903	1.22e-08	5.56e-07	2.28e-07	EP300/APP/CXCL12/PTGS2/CREBBP/HSPA5/HRAS/BCL2/FOS/MMP9/MMP1/MMP2	12
GO:0002237	response to molecule of bacterial origin	11/59	360/18903	1.27e-08	5.69e-07	2.33e-07	EDN1/CYP1A1/PTGS2/PRKCA/LBP/FOS/IL6/RARA/HMGB1/HDAC2/RHOA	11
GO:0002831	regulation of response to biotic stimulus	11/59	361/18903	1.31e-08	5.77e-07	2.37e-07	EP300/IL4/CREBBP/PRKCA/LBP/PTPN11/IFNB1/HMGB1/PPARG/STAT1/PTPN6	11
GO:1904705	regulation of vascular associated smooth muscle cell proliferation	7/59	93/18903	1.54e-08	6.7e-07	2.75e-07	EDN1/JUN/PPARG/MMP9/MMP2/RHOA/FGF2	7
GO:0017015	regulation of transforming growth factor beta receptor signaling pathway	8/59	147/18903	1.75e-08	7.38e-07	3.02e-07	EP300/HDAC1/CREBBP/PPARA/HSPA5/HSPA1A/HDAC2/PPARG	8
GO:0035264	multicellular organism growth	8/59	147/18903	1.75e-08	7.38e-07	3.02e-07	EP300/APP/ADRB2/CREB1/BCL2/PTPN11/KAT2A/RARA	8
GO:0051098	regulation of binding	11/59	372/18903	1.78e-08	7.38e-07	3.02e-07	EP300/APP/ADRB2/JUN/PPARA/RARA/HMGB1/HDAC2/PPARG/MMP9/MET	11
GO:1990874	vascular associated smooth muscle cell proliferation	7/59	95/18903	1.78e-08	7.38e-07	3.02e-07	EDN1/JUN/PPARG/MMP9/MMP2/RHOA/FGF2	7
GO:0034599	cellular response to oxidative stress	10/59	288/18903	1.88e-08	7.66e-07	3.14e-07	EDN1/JUN/HSPA1A/BCL2/FOS/IL6/HDAC2/MMP9/MMP2/MET	10
GO:1903037	regulation of leukocyte cell-cell adhesion	11/59	377/18903	2.04e-08	8.02e-07	3.29e-07	CXCL12/IL4/PPARA/PTPN11/IL6/RARA/IFNB1/HMGB1/PTPN6/RHOA/IL2	11
GO:0034614	cellular response to reactive oxygen species	8/59	150/18903	2.05e-08	8.02e-07	3.29e-07	EDN1/JUN/FOS/IL6/HDAC2/MMP9/MMP2/MET	8
GO:0043535	regulation of blood vessel endothelial cell migration	8/59	150/18903	2.05e-08	8.02e-07	3.29e-07	PTGS2/PRKCA/PLCG1/VEGFA/HMGB1/PPARG/RHOA/FGF2	8
GO:0002690	positive regulation of leukocyte chemotaxis	7/59	97/18903	2.06e-08	8.02e-07	3.29e-07	CXCL12/EDN1/IL4/LBP/IL6/VEGFA/HMGB1	7
GO:0045785	positive regulation of cell adhesion	12/59	484/18903	2.6e-08	9.99e-07	4.09e-07	CXCL12/IL4/APOA1/PRKCA/PTPN11/IL6/VEGFA/RARA/HMGB1/PTPN6/RHOA/IL2	12
GO:0048511	rhythmic process	10/59	302/18903	2.94e-08	1.1e-06	4.53e-07	EP300/HDAC1/CREBBP/PPARA/HSPA5/CREB1/ESR1/HDAC2/PPARG/MMP2	10
GO:0050679	positive regulation of epithelial cell proliferation	9/59	224/18903	2.95e-08	1.1e-06	4.53e-07	CXCL12/JUN/HRAS/PRKCA/NRAS/PLCG1/VEGFA/HMGB1/FGF2	9
GO:1902893	regulation of miRNA transcription	6/59	61/18903	3.46e-08	1.28e-06	5.25e-07	JUN/PPARA/FOS/RARA/PPARG/FGF2	6
GO:0050900	leukocyte migration	11/59	398/18903	3.55e-08	1.29e-06	5.29e-07	APP/CXCL12/EDN1/IL4/LBP/IL6/VEGFA/HMGB1/MMP9/MMP2/RHOA	11
GO:0071241	cellular response to inorganic substance	9/59	229/18903	3.57e-08	1.29e-06	5.29e-07	APP/EDN1/CYP1A1/PTGS2/JUN/HSPA5/CREB1/FOS/MMP9	9
GO:0061614	miRNA transcription	6/59	62/18903	3.82e-08	1.36e-06	5.57e-07	JUN/PPARA/FOS/RARA/PPARG/FGF2	6
GO:0002685	regulation of leukocyte migration	9/59	231/18903	3.84e-08	1.36e-06	5.57e-07	APP/CXCL12/EDN1/IL4/LBP/IL6/VEGFA/HMGB1/RHOA	9
GO:0033138	positive regulation of peptidyl-serine phosphorylation	7/59	108/18903	4.36e-08	1.53e-06	6.26e-07	APP/PTGS2/BCL2/RAF1/IL6/VEGFA/IFNB1	7
GO:0007159	leukocyte cell-cell adhesion	11/59	414/18903	5.3e-08	1.82e-06	7.44e-07	CXCL12/IL4/PPARA/PTPN11/IL6/RARA/IFNB1/HMGB1/PTPN6/RHOA/IL2	11
GO:0050678	regulation of epithelial cell proliferation	11/59	414/18903	5.3e-08	1.82e-06	7.44e-07	CXCL12/JUN/HRAS/PRKCA/NRAS/PLCG1/VEGFA/HMGB1/PPARG/STAT1/FGF2	11
GO:0030098	lymphocyte differentiation	11/59	419/18903	5.99e-08	2.03e-06	8.32e-07	EP300/IL4/BCL2/IL6/KAT2A/RARA/IFNB1/HMGB1/PTPN6/RHOA/IL2	11
GO:0071496	cellular response to external stimulus	10/59	328/18903	6.38e-08	2.14e-06	8.75e-07	PTGS2/NCOA1/RXRA/PPARA/HSPA5/HSPA8/BCL2/MAX/FOS/FGF2	10
GO:0060537	muscle tissue development	11/59	422/18903	6.44e-08	2.14e-06	8.75e-07	EP300/EDN1/PPARA/CREB1/BCL2/FOS/VEGFA/KAT2A/RARA/RHOA/FGF2	11
GO:0010469	regulation of signaling receptor activity	8/59	175/18903	6.82e-08	2.24e-06	9.17e-07	APP/ADRB2/EDN1/HDAC1/PPARA/HDAC2/PPARG/ESR2	8
GO:0046632	alpha-beta T cell differentiation	7/59	117/18903	7.59e-08	2.47e-06	1.01e-06	IL4/BCL2/IL6/RARA/HMGB1/RHOA/IL2	7
GO:0090287	regulation of cellular response to growth factor stimulus	10/59	338/18903	8.45e-08	2.72e-06	1.11e-06	EP300/IL4/HDAC1/CREBBP/PPARA/HSPA5/HSPA1A/HDAC2/PPARG/FGF2	10
GO:1902107	positive regulation of leukocyte differentiation	8/59	184/18903	1e-07	3.17e-06	1.3e-06	IL4/CREB1/PRKCA/FOS/RARA/HMGB1/RHOA/IL2	8
GO:1903708	positive regulation of hemopoiesis	8/59	184/18903	1e-07	3.17e-06	1.3e-06	IL4/CREB1/PRKCA/FOS/RARA/HMGB1/RHOA/IL2	8
GO:0042060	wound healing	11/59	442/18903	1.03e-07	3.19e-06	1.31e-06	EDN1/PPARA/HRAS/RAF1/PRKCA/IL6/VEGFA/PPARG/PTPN6/RHOA/FGF2	11
GO:0150076	neuroinflammatory response	6/59	73/18903	1.03e-07	3.19e-06	1.31e-06	APP/PTGS2/IL4/JUN/IL6/MMP9	6
GO:0009266	response to temperature stimulus	8/59	186/18903	1.09e-07	3.34e-06	1.37e-06	EP300/ADRB2/CXCL12/PTGS2/CREBBP/HSPA1A/FOS/HDAC2	8
GO:0043536	positive regulation of blood vessel endothelial cell migration	6/59	75/18903	1.21e-07	3.68e-06	1.51e-06	PTGS2/PRKCA/PLCG1/VEGFA/HMGB1/FGF2	6
GO:0007565	female pregnancy	8/59	189/18903	1.23e-07	3.68e-06	1.51e-06	PTGS2/BCL2/ESR1/FOS/VEGFA/RARA/MMP9/MMP2	8
GO:0071478	cellular response to radiation	8/59	189/18903	1.23e-07	3.68e-06	1.51e-06	EP300/PTGS2/CREBBP/HSPA5/HRAS/MMP9/MMP1/MMP2	8
GO:0007265	Ras protein signal transduction	10/59	353/18903	1.27e-07	3.73e-06	1.53e-06	GNB1/APOA1/JUN/HRAS/RAF1/NRAS/RHOA/FGF2/LPAR1/MET	10
GO:0002688	regulation of leukocyte chemotaxis	7/59	127/18903	1.34e-07	3.9e-06	1.6e-06	CXCL12/EDN1/IL4/LBP/IL6/VEGFA/HMGB1	7
GO:0051090	regulation of DNA-binding transcription factor activity	11/59	454/18903	1.35e-07	3.9e-06	1.6e-06	EP300/APP/EDN1/HSPA1A/ESR1/IL6/VEGFA/HDAC2/PPARG/ESR2/IKBKG	11
GO:0010863	positive regulation of phospholipase C activity	5/59	40/18903	1.51e-07	4.32e-06	1.77e-06	HRAS/ESR1/FGF2/LPAR2/LPAR1	5
GO:0010038	response to metal ion	10/59	360/18903	1.52e-07	4.32e-06	1.77e-06	APP/EDN1/CYP1A1/PTGS2/JUN/HSPA5/CREB1/BCL2/FOS/MMP9	10
GO:0042542	response to hydrogen peroxide	7/59	130/18903	1.57e-07	4.42e-06	1.81e-06	EDN1/BCL2/IL6/HDAC2/STAT1/MMP2/MET	7
GO:0045664	regulation of neuron differentiation	8/59	196/18903	1.63e-07	4.56e-06	1.87e-06	APP/CXCL12/NCOA1/BCL2/YWHAG/RARA/RHOA/FGF2	8
GO:0070997	neuron death	10/59	368/18903	1.86e-07	5.16e-06	2.11e-06	APP/JUN/PPARA/HSPA5/HRAS/BCL2/MAX/FOS/RHOA/IKBKG	10
GO:1900274	regulation of phospholipase C activity	5/59	42/18903	1.94e-07	5.33e-06	2.18e-06	HRAS/ESR1/FGF2/LPAR2/LPAR1	5
GO:0045165	cell fate commitment	9/59	282/18903	2.11e-07	5.69e-06	2.33e-06	EDN1/HDAC1/BCL2/IL6/RARA/HDAC2/PPARG/RHOA/FGF2	9
GO:1901653	cellular response to peptide	10/59	373/18903	2.11e-07	5.69e-06	2.33e-06	APP/ADRB2/EDN1/NCOA1/YWHAG/PTPN11/MAX/FOS/PPARG/STAT1	10
GO:0042789	mRNA transcription by RNA polymerase II	5/59	43/18903	2.19e-07	5.86e-06	2.4e-06	NCOA1/RXRA/CREB1/RARA/PPARG	5
GO:0050863	regulation of T cell activation	10/59	376/18903	2.27e-07	6.03e-06	2.47e-06	IL4/PTPN11/IL6/KAT2A/RARA/IFNB1/HMGB1/PTPN6/RHOA/IL2	10
GO:0007204	positive regulation of cytosolic calcium ion concentration	8/59	205/18903	2.3e-07	6.06e-06	2.48e-06	ADRA1B/EDN1/BCL2/ESR1/HMGB1/LPAR2/LPAR1/IL2	8
GO:0010876	lipid localization	11/59	483/18903	2.5e-07	6.53e-06	2.68e-06	UGCG/EDN1/PTGS2/APOA1/RXRA/PPARA/LBP/PTPN11/CPT2/IL6/PPARG	11
GO:0045619	regulation of lymphocyte differentiation	8/59	210/18903	2.77e-07	7.17e-06	2.94e-06	IL4/KAT2A/RARA/IFNB1/HMGB1/PTPN6/RHOA/IL2	8
GO:0014074	response to purine-containing compound	7/59	142/18903	2.86e-07	7.36e-06	3.02e-06	APP/PTGS2/HSPA5/CREB1/FOS/HDAC2/STAT1	7
GO:0033135	regulation of peptidyl-serine phosphorylation	7/59	143/18903	3e-07	7.66e-06	3.14e-06	APP/PTGS2/BCL2/RAF1/IL6/VEGFA/IFNB1	7
GO:0001654	eye development	10/59	388/18903	3.03e-07	7.67e-06	3.14e-06	GNB1/CYP1A1/HDAC1/JUN/BCL2/MAX/VEGFA/RARA/HDAC2/FGF2	10
GO:0030217	T cell differentiation	9/59	296/18903	3.17e-07	7.91e-06	3.24e-06	IL4/BCL2/IL6/KAT2A/RARA/IFNB1/HMGB1/RHOA/IL2	9
GO:0007178	transmembrane receptor protein serine/threonine kinase signaling pathway	10/59	390/18903	3.18e-07	7.91e-06	3.24e-06	EP300/HDAC1/CREBBP/JUN/PPARA/HSPA5/HSPA1A/FOS/HDAC2/PPARG	10
GO:0019221	cytokine-mediated signaling pathway	11/59	496/18903	3.26e-07	8e-06	3.28e-06	UGCG/CXCL12/EDN1/APOA1/HSPA1A/PTPN11/IL6/IFNB1/PPARG/STAT1/PTPN6	11
GO:0002263	cell activation involved in immune response	9/59	297/18903	3.26e-07	8e-06	3.28e-06	APP/IL4/LBP/IL6/RARA/IFNB1/HMGB1/PTPN6/IL2	9
GO:0150063	visual system development	10/59	392/18903	3.33e-07	8.1e-06	3.32e-06	GNB1/CYP1A1/HDAC1/JUN/BCL2/MAX/VEGFA/RARA/HDAC2/FGF2	10
GO:0034644	cellular response to UV	6/59	89/18903	3.39e-07	8.17e-06	3.35e-06	EP300/PTGS2/CREBBP/MMP9/MMP1/MMP2	6
GO:1903038	negative regulation of leukocyte cell-cell adhesion	7/59	147/18903	3.62e-07	8.68e-06	3.56e-06	CXCL12/IL4/PPARA/IFNB1/HMGB1/PTPN6/IL2	7
GO:0048880	sensory system development	10/59	398/18903	3.83e-07	9.08e-06	3.72e-06	GNB1/CYP1A1/HDAC1/JUN/BCL2/MAX/VEGFA/RARA/HDAC2/FGF2	10
GO:0009299	mRNA transcription	5/59	48/18903	3.85e-07	9.08e-06	3.72e-06	NCOA1/RXRA/CREB1/RARA/PPARG	5
GO:0009411	response to UV	7/59	149/18903	3.97e-07	9.3e-06	3.81e-06	EP300/PTGS2/CREBBP/BCL2/MMP9/MMP1/MMP2	7
GO:0035094	response to nicotine	5/59	49/18903	4.28e-07	9.94e-06	4.07e-06	EDN1/PPARA/BCL2/HDAC2/MMP2	5
GO:0031349	positive regulation of defense response	9/59	307/18903	4.31e-07	9.95e-06	4.08e-06	EP300/APP/PTGS2/CREBBP/LBP/IL6/IFNB1/HMGB1/IL2	9
GO:0030183	B cell differentiation	7/59	152/18903	4.55e-07	1.03e-05	4.24e-06	EP300/IL4/BCL2/IL6/IFNB1/PTPN6/IL2	7
GO:0062013	positive regulation of small molecule metabolic process	7/59	152/18903	4.55e-07	1.03e-05	4.24e-06	APP/PTGS2/IL4/APOA1/PPARA/KAT2A/PPARG	7
GO:0042063	gliogenesis	9/59	310/18903	4.68e-07	1.06e-05	4.33e-06	APP/CHRM1/HDAC1/PTPN11/IL6/HDAC2/RHOA/FGF2/LPAR1	9
GO:1904707	positive regulation of vascular associated smooth muscle cell proliferation	5/59	50/18903	4.74e-07	1.06e-05	4.36e-06	EDN1/JUN/MMP9/MMP2/FGF2	5
GO:0007584	response to nutrient	7/59	154/18903	4.97e-07	1.11e-05	4.54e-06	CYP1A1/PTGS2/NCOA1/RXRA/RARA/PPARG/STAT1	7
GO:0010001	glial cell differentiation	8/59	227/18903	5.01e-07	1.11e-05	4.54e-06	APP/HDAC1/PTPN11/IL6/HDAC2/RHOA/FGF2/LPAR1	8
GO:0060324	face development	5/59	51/18903	5.24e-07	1.15e-05	4.72e-06	EP300/RAF1/PTPN11/RARA/MMP2	5
GO:0031669	cellular response to nutrient levels	8/59	231/18903	5.71e-07	1.25e-05	5.11e-06	NCOA1/RXRA/PPARA/HSPA5/HSPA8/BCL2/MAX/FOS	8
GO:2001234	negative regulation of apoptotic signaling pathway	8/59	233/18903	6.1e-07	1.32e-05	5.41e-06	CXCL12/PTGS2/IL4/HDAC1/HSPA1A/BCL2/RAF1/MMP9	8
GO:0009416	response to light stimulus	9/59	321/18903	6.26e-07	1.35e-05	5.52e-06	EP300/APP/PTGS2/CREBBP/BCL2/FOS/MMP9/MMP1/MMP2	9
GO:0030512	negative regulation of transforming growth factor beta receptor signaling pathway	6/59	99/18903	6.38e-07	1.36e-05	5.57e-06	HDAC1/PPARA/HSPA5/HSPA1A/HDAC2/PPARG	6
GO:0016032	viral process	10/59	421/18903	6.4e-07	1.36e-05	5.57e-06	EP300/HDAC1/JUN/PPARA/HSPA8/HSPA1A/BCL2/IFNB1/HMGB1/STAT1	10
GO:2001243	negative regulation of intrinsic apoptotic signaling pathway	6/59	101/18903	7.18e-07	1.51e-05	6.2e-06	CXCL12/PTGS2/HDAC1/HSPA1A/BCL2/MMP9	6
GO:0030595	leukocyte chemotaxis	8/59	240/18903	7.63e-07	1.59e-05	6.51e-06	CXCL12/EDN1/IL4/LBP/IL6/VEGFA/HMGB1/MMP2	8
GO:0045088	regulation of innate immune response	8/59	240/18903	7.63e-07	1.59e-05	6.51e-06	EP300/CREBBP/LBP/PTPN11/IFNB1/HMGB1/PPARG/PTPN6	8
GO:0010518	positive regulation of phospholipase activity	5/59	55/18903	7.69e-07	1.59e-05	6.52e-06	HRAS/ESR1/FGF2/LPAR2/LPAR1	5
GO:0097529	myeloid leukocyte migration	8/59	242/18903	8.12e-07	1.67e-05	6.84e-06	CXCL12/EDN1/IL4/LBP/IL6/VEGFA/HMGB1/MMP2	8
GO:0006869	lipid transport	10/59	433/18903	8.26e-07	1.68e-05	6.89e-06	UGCG/EDN1/PTGS2/APOA1/RXRA/PPARA/LBP/PTPN11/CPT2/PPARG	10
GO:0048638	regulation of developmental growth	9/59	332/18903	8.28e-07	1.68e-05	6.89e-06	APP/ADRB2/CXCL12/EDN1/PPARA/CREB1/BCL2/VEGFA/FGF2	9
GO:2000630	positive regulation of miRNA metabolic process	5/59	56/18903	8.42e-07	1.7e-05	6.96e-06	JUN/HRAS/FOS/PPARG/FGF2	5
GO:0001959	regulation of cytokine-mediated signaling pathway	7/59	167/18903	8.59e-07	1.72e-05	7.05e-06	EDN1/APOA1/HSPA1A/PTPN11/IL6/PPARG/PTPN6	7
GO:0060562	epithelial tube morphogenesis	9/59	335/18903	8.93e-07	1.75e-05	7.18e-06	EDN1/BCL2/ESR1/VEGFA/KAT2A/RARA/RHOA/FGF2/MET	9
GO:0071214	cellular response to abiotic stimulus	9/59	335/18903	8.93e-07	1.75e-05	7.18e-06	EP300/PTGS2/CREBBP/HSPA5/HRAS/MMP9/MMP1/MMP2/FGF2	9
GO:0104004	cellular response to environmental stimulus	9/59	335/18903	8.93e-07	1.75e-05	7.18e-06	EP300/PTGS2/CREBBP/HSPA5/HRAS/MMP9/MMP1/MMP2/FGF2	9
GO:0007200	phospholipase C-activating G protein-coupled receptor signaling pathway	6/59	105/18903	9.03e-07	1.75e-05	7.18e-06	ADRA1B/CHRM1/GNB1/EDN1/ESR1/LPAR1	6
GO:0032760	positive regulation of tumor necrosis factor production	6/59	105/18903	9.03e-07	1.75e-05	7.18e-06	APP/LBP/PTPN11/IL6/HMGB1/HDAC2	6
GO:0007188	adenylate cyclase-modulating G protein-coupled receptor signaling pathway	8/59	248/18903	9.76e-07	1.88e-05	7.72e-06	ADRA1B/ADRB2/CHRM1/GNB1/EDN1/PRKCA/LPAR2/LPAR1	8
GO:0043010	camera-type eye development	9/59	340/18903	1.01e-06	1.93e-05	7.89e-06	GNB1/CYP1A1/HDAC1/JUN/MAX/VEGFA/RARA/HDAC2/FGF2	9
GO:0070371	ERK1 and ERK2 cascade	9/59	340/18903	1.01e-06	1.93e-05	7.89e-06	APP/EDN1/JUN/HRAS/PRKCA/PTPN11/HMGB1/PTPN6/FGF2	9
GO:0032526	response to retinoic acid	6/59	108/18903	1.07e-06	2.01e-05	8.25e-06	RXRA/CREB1/RXRB/RARA/HDAC2/MMP2	6
GO:0050870	positive regulation of T cell activation	8/59	251/18903	1.07e-06	2.01e-05	8.25e-06	IL4/PTPN11/IL6/RARA/HMGB1/PTPN6/RHOA/IL2	8
GO:1903557	positive regulation of tumor necrosis factor superfamily cytokine production	6/59	109/18903	1.12e-06	2.1e-05	8.6e-06	APP/LBP/PTPN11/IL6/HMGB1/HDAC2	6
GO:0046631	alpha-beta T cell activation	7/59	174/18903	1.13e-06	2.1e-05	8.6e-06	IL4/BCL2/IL6/RARA/HMGB1/RHOA/IL2	7
GO:0097305	response to alcohol	8/59	253/18903	1.13e-06	2.1e-05	8.6e-06	GNB1/PPARA/CREB1/FOS/RARA/HDAC2/RHOA/IL2	8
GO:0002683	negative regulation of immune system process	10/59	449/18903	1.15e-06	2.11e-05	8.66e-06	CXCL12/IL4/APOA1/PLCG1/RARA/IFNB1/HMGB1/PPARG/PTPN6/IL2	10
GO:0002696	positive regulation of leukocyte activation	10/59	450/18903	1.17e-06	2.14e-05	8.77e-06	IL4/BCL2/LBP/PTPN11/IL6/RARA/HMGB1/PTPN6/RHOA/IL2	10
GO:0071453	cellular response to oxygen levels	7/59	175/18903	1.18e-06	2.14e-05	8.77e-06	EDN1/PTGS2/BCL2/FOS/VEGFA/PPARG/LPAR1	7
GO:1904035	regulation of epithelial cell apoptotic process	6/59	110/18903	1.19e-06	2.15e-05	8.8e-06	IL4/PPARA/BCL2/ESR1/PLCG1/IL6	6
GO:0035994	response to muscle stretch	4/59	26/18903	1.22e-06	2.19e-05	8.95e-06	EDN1/JUN/RAF1/FOS	4
GO:1902905	positive regulation of supramolecular fiber organization	7/59	176/18903	1.22e-06	2.19e-05	8.95e-06	APP/EDN1/APOA1/HSPA1A/RHOA/LPAR1/MET	7
GO:0090257	regulation of muscle system process	8/59	256/18903	1.24e-06	2.2e-05	9.03e-06	ADRA1B/ADRB2/EDN1/PTGS2/PPARA/PRKCA/PPARG/RHOA	8
GO:0051099	positive regulation of binding	7/59	177/18903	1.27e-06	2.24e-05	9.2e-06	EP300/APP/RARA/HMGB1/PPARG/MMP9/MET	7
GO:0045580	regulation of T cell differentiation	7/59	179/18903	1.37e-06	2.39e-05	9.81e-06	IL4/KAT2A/RARA/IFNB1/HMGB1/RHOA/IL2	7
GO:0060759	regulation of response to cytokine stimulus	7/59	179/18903	1.37e-06	2.39e-05	9.81e-06	EDN1/APOA1/HSPA1A/PTPN11/IL6/PPARG/PTPN6	7
GO:0035265	organ growth	7/59	180/18903	1.42e-06	2.47e-05	1.01e-05	EDN1/PPARA/BCL2/ESR1/PTPN11/RARA/FGF2	7
GO:0045927	positive regulation of growth	8/59	261/18903	1.43e-06	2.48e-05	1.02e-05	CXCL12/EDN1/CREB1/BCL2/VEGFA/RHOA/FGF2/IL2	8
GO:0009408	response to heat	6/59	114/18903	1.46e-06	2.52e-05	1.03e-05	EP300/CXCL12/PTGS2/CREBBP/HSPA1A/HDAC2	6
GO:0031668	cellular response to extracellular stimulus	8/59	262/18903	1.47e-06	2.52e-05	1.03e-05	NCOA1/RXRA/PPARA/HSPA5/HSPA8/BCL2/MAX/FOS	8
GO:0097696	receptor signaling pathway via STAT	7/59	183/18903	1.59e-06	2.7e-05	1.11e-05	IL4/IL6/IFNB1/HDAC2/PPARG/STAT1/IL2	7
GO:0001655	urogenital system development	9/59	360/18903	1.62e-06	2.74e-05	1.12e-05	BCL2/ESR1/VEGFA/RARA/STAT1/MMP9/MMP2/RHOA/FGF2	9
GO:0050867	positive regulation of cell activation	10/59	467/18903	1.63e-06	2.74e-05	1.12e-05	IL4/BCL2/LBP/PTPN11/IL6/RARA/HMGB1/PTPN6/RHOA/IL2	10
GO:0050730	regulation of peptidyl-tyrosine phosphorylation	8/59	266/18903	1.65e-06	2.74e-05	1.12e-05	APP/IL4/PTPN11/IL6/VEGFA/HDAC2/PTPN6/IL2	8
GO:0019229	regulation of vasoconstriction	5/59	64/18903	1.65e-06	2.74e-05	1.12e-05	ADRA1B/EDN1/PTGS2/MMP2/RHOA	5
GO:0050918	positive chemotaxis	5/59	64/18903	1.65e-06	2.74e-05	1.12e-05	CXCL12/VEGFA/HMGB1/FGF2/MET	5
GO:1905952	regulation of lipid localization	7/59	185/18903	1.7e-06	2.81e-05	1.15e-05	EDN1/APOA1/RXRA/PPARA/PTPN11/IL6/PPARG	7
GO:0002286	T cell activation involved in immune response	6/59	118/18903	1.79e-06	2.93e-05	1.2e-05	IL4/IL6/RARA/IFNB1/HMGB1/IL2	6
GO:0032868	response to insulin	8/59	269/18903	1.79e-06	2.93e-05	1.2e-05	NCOA1/PPARA/YWHAG/PTPN11/MAX/FOS/PPARG/STAT1	8
GO:0010517	regulation of phospholipase activity	5/59	66/18903	1.92e-06	3.11e-05	1.28e-05	HRAS/ESR1/FGF2/LPAR2/LPAR1	5
GO:0034605	cellular response to heat	5/59	66/18903	1.92e-06	3.11e-05	1.28e-05	EP300/PTGS2/CREBBP/HSPA1A/HDAC2	5
GO:0030336	negative regulation of cell migration	9/59	368/18903	1.94e-06	3.12e-05	1.28e-05	CXCL12/IL4/HDAC1/BCL2/HMGB1/HDAC2/PPARG/RHOA/FGF2	9
GO:0061448	connective tissue development	8/59	274/18903	2.06e-06	3.29e-05	1.35e-05	EDN1/NCOA1/HRAS/PTPN11/KAT2A/RARA/PPARG/FGF2	8
GO:0001818	negative regulation of cytokine production	9/59	371/18903	2.07e-06	3.29e-05	1.35e-05	IL4/APOA1/PPARA/LBP/IL6/RARA/IFNB1/HMGB1/PTPN6	9
GO:0051101	regulation of DNA binding	6/59	121/18903	2.07e-06	3.29e-05	1.35e-05	EP300/JUN/HMGB1/HDAC2/PPARG/MMP9	6
GO:0008217	regulation of blood pressure	7/59	191/18903	2.11e-06	3.32e-05	1.36e-05	ADRA1B/ADRB2/EDN1/PTGS2/PPARA/PPARG/RHOA	7
GO:1903039	positive regulation of leukocyte cell-cell adhesion	8/59	275/18903	2.11e-06	3.32e-05	1.36e-05	IL4/PTPN11/IL6/RARA/HMGB1/PTPN6/RHOA/IL2	8
GO:2001233	regulation of apoptotic signaling pathway	9/59	374/18903	2.22e-06	3.46e-05	1.42e-05	CXCL12/PTGS2/IL4/HDAC1/HSPA1A/BCL2/RAF1/IFNB1/MMP9	9
GO:0042093	T-helper cell differentiation	5/59	68/18903	2.23e-06	3.47e-05	1.42e-05	IL4/IL6/RARA/HMGB1/IL2	5
GO:0071482	cellular response to light stimulus	6/59	123/18903	2.28e-06	3.53e-05	1.45e-05	EP300/PTGS2/CREBBP/MMP9/MMP1/MMP2	6
GO:0051495	positive regulation of cytoskeleton organization	7/59	195/18903	2.42e-06	3.72e-05	1.53e-05	EDN1/APOA1/HSPA1A/HRAS/RHOA/LPAR1/MET	7
GO:0002697	regulation of immune effector process	9/59	379/18903	2.47e-06	3.78e-05	1.55e-05	IL4/APOA1/LBP/IL6/RARA/IFNB1/HMGB1/PTPN6/IL2	9
GO:0018108	peptidyl-tyrosine phosphorylation	9/59	380/18903	2.52e-06	3.83e-05	1.57e-05	APP/IL4/PTPN11/IL6/VEGFA/HDAC2/PTPN6/IL2/MET	9
GO:0048384	retinoic acid receptor signaling pathway	4/59	31/18903	2.53e-06	3.83e-05	1.57e-05	RXRA/RXRB/RARA/PPARG	4
GO:0002294	CD4-positive, alpha-beta T cell differentiation involved in immune response	5/59	70/18903	2.58e-06	3.9e-05	1.6e-05	IL4/IL6/RARA/HMGB1/IL2	5
GO:0018212	peptidyl-tyrosine modification	9/59	382/18903	2.63e-06	3.96e-05	1.62e-05	APP/IL4/PTPN11/IL6/VEGFA/HDAC2/PTPN6/IL2/MET	9
GO:0016049	cell growth	10/59	493/18903	2.65e-06	3.97e-05	1.63e-05	APP/CXCL12/EDN1/PPARA/HSPA1A/BCL2/VEGFA/RHOA/ESR2/IL2	10
GO:0030900	forebrain development	9/59	383/18903	2.69e-06	3.99e-05	1.63e-05	APP/CXCL12/HDAC1/CREB1/KAT2A/RARA/RHOA/FGF2/LPAR1	9
GO:2000146	negative regulation of cell motility	9/59	383/18903	2.69e-06	3.99e-05	1.63e-05	CXCL12/IL4/HDAC1/BCL2/HMGB1/HDAC2/PPARG/RHOA/FGF2	9
GO:1902903	regulation of supramolecular fiber organization	9/59	384/18903	2.75e-06	4.05e-05	1.66e-05	APP/CXCL12/EDN1/APOA1/HSPA8/HSPA1A/RHOA/LPAR1/MET	9
GO:0002287	alpha-beta T cell activation involved in immune response	5/59	71/18903	2.77e-06	4.05e-05	1.66e-05	IL4/IL6/RARA/HMGB1/IL2	5
GO:0002293	alpha-beta T cell differentiation involved in immune response	5/59	71/18903	2.77e-06	4.05e-05	1.66e-05	IL4/IL6/RARA/HMGB1/IL2	5
GO:0045471	response to ethanol	6/59	128/18903	2.88e-06	4.17e-05	1.71e-05	PPARA/FOS/RARA/HDAC2/RHOA/IL2	6
GO:0046683	response to organophosphorus	6/59	128/18903	2.88e-06	4.17e-05	1.71e-05	APP/PTGS2/HSPA5/FOS/STAT1/LPAR1	6
GO:0044089	positive regulation of cellular component biogenesis	10/59	498/18903	2.9e-06	4.19e-05	1.72e-05	APOA1/HSPA1A/HRAS/ESR1/PRKCA/VEGFA/MMP1/RHOA/LPAR1/MET	10
GO:0007249	I-kappaB kinase/NF-kappaB signaling	8/59	288/18903	2.98e-06	4.27e-05	1.75e-05	EDN1/HDAC1/UBE2I/ESR1/STAT1/RHOA/LPAR1/IKBKG	8
GO:0050878	regulation of body fluid levels	9/59	390/18903	3.12e-06	4.46e-05	1.83e-05	UGCG/CHRM1/EDN1/CREB1/PRKCA/IL6/VEGFA/PTPN6/MET	9
GO:0090092	regulation of transmembrane receptor protein serine/threonine kinase signaling pathway	8/59	290/18903	3.14e-06	4.46e-05	1.83e-05	EP300/HDAC1/CREBBP/PPARA/HSPA5/HSPA1A/HDAC2/PPARG	8
GO:0046637	regulation of alpha-beta T cell differentiation	5/59	73/18903	3.18e-06	4.48e-05	1.84e-05	IL4/RARA/HMGB1/RHOA/IL2	5
GO:0071677	positive regulation of mononuclear cell migration	5/59	73/18903	3.18e-06	4.48e-05	1.84e-05	APP/CXCL12/IL4/HMGB1/RHOA	5
GO:0002828	regulation of type 2 immune response	4/59	33/18903	3.27e-06	4.59e-05	1.88e-05	IL4/IL6/RARA/IFNB1	4
GO:0043281	regulation of cysteine-type endopeptidase activity involved in apoptotic process	7/59	205/18903	3.37e-06	4.71e-05	1.93e-05	PTGS2/RAF1/VEGFA/HMGB1/PPARG/MMP9/RHOA	7
GO:0002366	leukocyte activation involved in immune response	8/59	293/18903	3.38e-06	4.71e-05	1.93e-05	IL4/LBP/IL6/RARA/IFNB1/HMGB1/PTPN6/IL2	8
GO:0048872	homeostasis of number of cells	8/59	296/18903	3.65e-06	5.05e-05	2.07e-05	HSPA1A/BCL2/PTPN11/IL6/VEGFA/HMGB1/STAT1/IL2	8
GO:0097193	intrinsic apoptotic signaling pathway	8/59	298/18903	3.83e-06	5.26e-05	2.16e-05	EP300/CXCL12/PTGS2/HDAC1/HSPA1A/HRAS/BCL2/MMP9	8
GO:0051251	positive regulation of lymphocyte activation	9/59	400/18903	3.83e-06	5.26e-05	2.16e-05	IL4/BCL2/PTPN11/IL6/RARA/HMGB1/PTPN6/RHOA/IL2	9
GO:0035270	endocrine system development	6/59	135/18903	3.92e-06	5.36e-05	2.2e-05	EDN1/APOA1/CREB1/RAF1/IL6/FGF2	6
GO:1904019	epithelial cell apoptotic process	6/59	137/18903	4.27e-06	5.81e-05	2.38e-05	IL4/PPARA/BCL2/ESR1/PLCG1/IL6	6
GO:0045637	regulation of myeloid cell differentiation	7/59	214/18903	4.47e-06	6.06e-05	2.48e-05	IL4/HSPA1A/CREB1/PRKCA/FOS/RARA/STAT1	7
GO:0071375	cellular response to peptide hormone stimulus	8/59	306/18903	4.66e-06	6.29e-05	2.58e-05	EDN1/NCOA1/YWHAG/PTPN11/MAX/FOS/PPARG/STAT1	8
GO:0071492	cellular response to UV-A	3/59	11/18903	4.68e-06	6.29e-05	2.58e-05	MMP9/MMP1/MMP2	3
GO:0002292	T cell differentiation involved in immune response	5/59	79/18903	4.71e-06	6.3e-05	2.58e-05	IL4/IL6/RARA/HMGB1/IL2	5
GO:0010720	positive regulation of cell development	8/59	307/18903	4.77e-06	6.36e-05	2.61e-05	CXCL12/HDAC1/APOA1/BCL2/IL6/VEGFA/HDAC2/FGF2	8
GO:0051384	response to glucocorticoid	6/59	142/18903	5.25e-06	6.97e-05	2.85e-05	EDN1/PTGS2/BCL2/FOS/IL6/RHOA	6
GO:0018105	peptidyl-serine phosphorylation	8/59	313/18903	5.5e-06	7.27e-05	2.98e-05	APP/PTGS2/BCL2/RAF1/PRKCA/IL6/VEGFA/IFNB1	8
GO:0040013	negative regulation of locomotion	9/59	419/18903	5.59e-06	7.35e-05	3.01e-05	CXCL12/IL4/HDAC1/BCL2/HMGB1/HDAC2/PPARG/RHOA/FGF2	9
GO:0070372	regulation of ERK1 and ERK2 cascade	8/59	315/18903	5.76e-06	7.56e-05	3.1e-05	APP/JUN/HRAS/PRKCA/PTPN11/HMGB1/PTPN6/FGF2	8
GO:0010742	macrophage derived foam cell differentiation	4/59	38/18903	5.84e-06	7.59e-05	3.11e-05	EP300/PPARA/PPARG/STAT1	4
GO:0042092	type 2 immune response	4/59	38/18903	5.84e-06	7.59e-05	3.11e-05	IL4/IL6/RARA/IFNB1	4
GO:0070374	positive regulation of ERK1 and ERK2 cascade	7/59	223/18903	5.86e-06	7.59e-05	3.11e-05	APP/JUN/HRAS/PRKCA/PTPN11/HMGB1/FGF2	7
GO:0001558	regulation of cell growth	9/59	422/18903	5.92e-06	7.63e-05	3.13e-05	CXCL12/EDN1/PPARA/HSPA1A/BCL2/VEGFA/RHOA/ESR2/IL2	9
GO:0042310	vasoconstriction	5/59	83/18903	6e-06	7.71e-05	3.16e-05	ADRA1B/EDN1/PTGS2/MMP2/RHOA	5
GO:0035296	regulation of tube diameter	6/59	147/18903	6.41e-06	8.16e-05	3.34e-05	ADRA1B/ADRB2/EDN1/PTGS2/MMP2/RHOA	6
GO:0097746	blood vessel diameter maintenance	6/59	147/18903	6.41e-06	8.16e-05	3.34e-05	ADRA1B/ADRB2/EDN1/PTGS2/MMP2/RHOA	6
GO:0090077	foam cell differentiation	4/59	39/18903	6.49e-06	8.23e-05	3.37e-05	EP300/PPARA/PPARG/STAT1	4
GO:0052548	regulation of endopeptidase activity	9/59	428/18903	6.63e-06	8.38e-05	3.43e-05	APP/PTGS2/HDAC1/RAF1/VEGFA/HMGB1/PPARG/MMP9/RHOA	9
GO:0035150	regulation of tube size	6/59	148/18903	6.66e-06	8.39e-05	3.44e-05	ADRA1B/ADRB2/EDN1/PTGS2/MMP2/RHOA	6
GO:0031331	positive regulation of cellular catabolic process	9/59	429/18903	6.76e-06	8.46e-05	3.47e-05	APP/ADRB2/IL4/APOA1/PPARA/HSPA1A/IL6/HMGB1/IKBKG	9
GO:0022409	positive regulation of cell-cell adhesion	8/59	322/18903	6.77e-06	8.46e-05	3.47e-05	IL4/PTPN11/IL6/RARA/HMGB1/PTPN6/RHOA/IL2	8
GO:0045923	positive regulation of fatty acid metabolic process	4/59	40/18903	7.19e-06	8.95e-05	3.67e-05	PTGS2/APOA1/PPARA/PPARG	4
GO:0031647	regulation of protein stability	8/59	325/18903	7.25e-06	8.98e-05	3.68e-05	EP300/APOA1/CREBBP/HSPA8/HSPA1A/CREB1/BCL2/KAT2A	8
GO:0071456	cellular response to hypoxia	6/59	151/18903	7.47e-06	9.23e-05	3.78e-05	EDN1/PTGS2/BCL2/FOS/VEGFA/PPARG	6
GO:0150077	regulation of neuroinflammatory response	4/59	41/18903	7.95e-06	9.75e-05	3.99e-05	PTGS2/IL4/IL6/MMP9	4
GO:0043367	CD4-positive, alpha-beta T cell differentiation	5/59	88/18903	8.01e-06	9.75e-05	3.99e-05	IL4/IL6/RARA/HMGB1/IL2	5
GO:0030902	hindbrain development	6/59	153/18903	8.06e-06	9.75e-05	3.99e-05	HSPA5/BCL2/PTPN11/KAT2A/FGF2/LPAR1	6
GO:0035745	T-helper 2 cell cytokine production	3/59	13/18903	8.08e-06	9.75e-05	3.99e-05	IL4/IL6/IFNB1	3
GO:0061029	eyelid development in camera-type eye	3/59	13/18903	8.08e-06	9.75e-05	3.99e-05	HDAC1/JUN/HDAC2	3
GO:2000551	regulation of T-helper 2 cell cytokine production	3/59	13/18903	8.08e-06	9.75e-05	3.99e-05	IL4/IL6/IFNB1	3
GO:2000116	regulation of cysteine-type endopeptidase activity	7/59	235/18903	8.26e-06	9.93e-05	4.07e-05	PTGS2/RAF1/VEGFA/HMGB1/PPARG/MMP9/RHOA	7
GO:0045834	positive regulation of lipid metabolic process	6/59	154/18903	8.37e-06	0.000100189	4.11e-05	PTGS2/APOA1/PPARA/CREB1/PPARG/FGF2	6
GO:0048678	response to axon injury	5/59	89/18903	8.46e-06	0.000100591	4.12e-05	JUN/BCL2/MAX/MMP2/FGF2	5
GO:0018209	peptidyl-serine modification	8/59	332/18903	8.46e-06	0.000100591	4.12e-05	APP/PTGS2/BCL2/RAF1/PRKCA/IL6/VEGFA/IFNB1	8
GO:0060249	anatomical structure homeostasis	8/59	333/18903	8.65e-06	0.000102433	4.2e-05	APP/ADRB2/PTGS2/BCL2/PRKCA/PTPN11/IL6/VEGFA	8
GO:0032368	regulation of lipid transport	6/59	155/18903	8.68e-06	0.000102433	4.2e-05	EDN1/APOA1/RXRA/PPARA/PTPN11/PPARG	6
GO:0002274	myeloid leukocyte activation	7/59	237/18903	8.73e-06	0.000102623	4.21e-05	APP/IL4/JUN/LBP/IL6/HMGB1/PTPN6	7
GO:0007189	adenylate cyclase-activating G protein-coupled receptor signaling pathway	6/59	157/18903	9.34e-06	0.000109021	4.47e-05	ADRA1B/ADRB2/GNB1/PRKCA/LPAR2/LPAR1	6
GO:0048754	branching morphogenesis of an epithelial tube	6/59	157/18903	9.34e-06	0.000109021	4.47e-05	EDN1/BCL2/ESR1/VEGFA/FGF2/MET	6
GO:0090101	negative regulation of transmembrane receptor protein serine/threonine kinase signaling pathway	6/59	158/18903	9.69e-06	0.000112639	4.62e-05	HDAC1/PPARA/HSPA5/HSPA1A/HDAC2/PPARG	6
GO:0048738	cardiac muscle tissue development	7/59	241/18903	9.74e-06	0.000112777	4.62e-05	EDN1/PPARA/CREB1/VEGFA/KAT2A/RARA/FGF2	7
GO:0062012	regulation of small molecule metabolic process	8/59	339/18903	9.85e-06	0.000113686	4.66e-05	EP300/APP/PTGS2/IL4/APOA1/PPARA/KAT2A/PPARG	8
GO:0009205	purine ribonucleoside triphosphate metabolic process	7/59	242/18903	1e-05	0.00011502	4.71e-05	EP300/APP/IL4/PPARA/HSPA8/HSPA1A/RHOA	7
GO:0036294	cellular response to decreased oxygen levels	6/59	159/18903	1e-05	0.000115095	4.72e-05	EDN1/PTGS2/BCL2/FOS/VEGFA/PPARG	6
GO:0070141	response to UV-A	3/59	14/18903	1.03e-05	0.000117116	4.8e-05	MMP9/MMP1/MMP2	3
GO:0045666	positive regulation of neuron differentiation	5/59	93/18903	1.05e-05	0.00011904	4.88e-05	CXCL12/NCOA1/RARA/RHOA/FGF2	5
GO:0051235	maintenance of location	8/59	342/18903	1.05e-05	0.00011904	4.88e-05	APOA1/PPARA/HSPA5/PLCG1/IL6/PPARG/PTPN6/FGF2	8
GO:0003012	muscle system process	9/59	455/18903	1.08e-05	0.000122306	5.01e-05	ADRA1B/ADRB2/EDN1/PTGS2/PPARA/PRKCA/HDAC2/PPARG/RHOA	9
GO:0009144	purine nucleoside triphosphate metabolic process	7/59	247/18903	1.14e-05	0.000128579	5.27e-05	EP300/APP/IL4/PPARA/HSPA8/HSPA1A/RHOA	7
GO:0052547	regulation of peptidase activity	9/59	459/18903	1.16e-05	0.00013023	5.34e-05	APP/PTGS2/HDAC1/RAF1/VEGFA/HMGB1/PPARG/MMP9/RHOA	9
GO:0009199	ribonucleoside triphosphate metabolic process	7/59	249/18903	1.2e-05	0.000134535	5.51e-05	EP300/APP/IL4/PPARA/HSPA8/HSPA1A/RHOA	7
GO:0071695	anatomical structure maturation	7/59	250/18903	1.24e-05	0.000137594	5.64e-05	APP/EDN1/BCL2/VEGFA/PPARG/MMP2/RHOA	7
GO:0031960	response to corticosteroid	6/59	165/18903	1.24e-05	0.000137721	5.64e-05	EDN1/PTGS2/BCL2/FOS/IL6/RHOA	6
GO:2000273	positive regulation of signaling receptor activity	4/59	46/18903	1.27e-05	0.000140051	5.74e-05	ADRB2/EDN1/HDAC1/HDAC2	4
GO:0007567	parturition	3/59	15/18903	1.28e-05	0.000140529	5.76e-05	EDN1/CYP1A1/MMP2	3
GO:2001028	positive regulation of endothelial cell chemotaxis	3/59	15/18903	1.28e-05	0.000140529	5.76e-05	VEGFA/FGF2/MET	3
GO:0030307	positive regulation of cell growth	6/59	167/18903	1.33e-05	0.000145472	5.96e-05	CXCL12/EDN1/BCL2/VEGFA/RHOA/IL2	6
GO:0034612	response to tumor necrosis factor	7/59	254/18903	1.37e-05	0.000149099	6.11e-05	EDN1/PTGS2/APOA1/HSPA1A/FOS/KAT2A/STAT1	7
GO:0048639	positive regulation of developmental growth	6/59	168/18903	1.38e-05	0.000149099	6.11e-05	CXCL12/EDN1/CREB1/BCL2/VEGFA/FGF2	6
GO:0001774	microglial cell activation	4/59	47/18903	1.38e-05	0.000149099	6.11e-05	APP/IL4/JUN/IL6	4
GO:1902895	positive regulation of miRNA transcription	4/59	47/18903	1.38e-05	0.000149099	6.11e-05	JUN/FOS/PPARG/FGF2	4
GO:0043122	regulation of I-kappaB kinase/NF-kappaB signaling	7/59	255/18903	1.4e-05	0.000150624	6.17e-05	HDAC1/UBE2I/ESR1/STAT1/RHOA/LPAR1/IKBKG	7
GO:0051402	neuron apoptotic process	7/59	255/18903	1.4e-05	0.000150624	6.17e-05	APP/JUN/HSPA5/HRAS/BCL2/MAX/RHOA	7
GO:0007568	aging	6/59	169/18903	1.42e-05	0.000151182	6.2e-05	EDN1/CYP1A1/PTGS2/FOS/MMP2/FGF2	6
GO:0003300	cardiac muscle hypertrophy	5/59	99/18903	1.42e-05	0.000151182	6.2e-05	EDN1/PPARA/PRKCA/HDAC2/PPARG	5
GO:0032755	positive regulation of interleukin-6 production	5/59	99/18903	1.42e-05	0.000151182	6.2e-05	APP/LBP/PTPN11/IL6/HMGB1	5
GO:0014706	striated muscle tissue development	7/59	257/18903	1.48e-05	0.000156322	6.41e-05	EDN1/PPARA/CREB1/VEGFA/KAT2A/RARA/FGF2	7
GO:0045581	negative regulation of T cell differentiation	4/59	48/18903	1.5e-05	0.000158515	6.5e-05	IL4/IFNB1/HMGB1/IL2	4
GO:0007259	receptor signaling pathway via JAK-STAT	6/59	172/18903	1.57e-05	0.000164668	6.75e-05	IL4/IL6/IFNB1/HDAC2/STAT1/IL2	6
GO:2001242	regulation of intrinsic apoptotic signaling pathway	6/59	172/18903	1.57e-05	0.000164668	6.75e-05	CXCL12/PTGS2/HDAC1/HSPA1A/BCL2/MMP9	6
GO:0071216	cellular response to biotic stimulus	7/59	261/18903	1.63e-05	0.000169953	6.96e-05	HSPA5/PRKCA/LBP/IL6/RARA/HMGB1/RHOA	7
GO:0003044	regulation of systemic arterial blood pressure mediated by a chemical signal	4/59	49/18903	1.63e-05	0.000169953	6.96e-05	ADRA1B/ADRB2/EDN1/RHOA	4
GO:0014897	striated muscle hypertrophy	5/59	102/18903	1.65e-05	0.00017082	7e-05	EDN1/PPARA/PRKCA/HDAC2/PPARG	5
GO:0045639	positive regulation of myeloid cell differentiation	5/59	103/18903	1.73e-05	0.000178528	7.32e-05	HSPA1A/CREB1/PRKCA/FOS/STAT1	5
GO:0009267	cellular response to starvation	6/59	175/18903	1.73e-05	0.000178695	7.32e-05	PPARA/HSPA5/HSPA8/BCL2/MAX/FOS	6
GO:0002269	leukocyte activation involved in inflammatory response	4/59	50/18903	1.77e-05	0.000181924	7.46e-05	APP/IL4/JUN/IL6	4
GO:0032635	interleukin-6 production	6/59	176/18903	1.79e-05	0.000182783	7.49e-05	APP/LBP/PTPN11/IL6/HMGB1/PTPN6	6
GO:0032675	regulation of interleukin-6 production	6/59	176/18903	1.79e-05	0.000182783	7.49e-05	APP/LBP/PTPN11/IL6/HMGB1/PTPN6	6
GO:0014896	muscle hypertrophy	5/59	104/18903	1.81e-05	0.000183524	7.52e-05	EDN1/PPARA/PRKCA/HDAC2/PPARG	5
GO:0110020	regulation of actomyosin structure organization	5/59	104/18903	1.81e-05	0.000183524	7.52e-05	EDN1/APOA1/RHOA/LPAR1/MET	5
GO:0009141	nucleoside triphosphate metabolic process	7/59	267/18903	1.89e-05	0.000190794	7.82e-05	EP300/APP/IL4/PPARA/HSPA8/HSPA1A/RHOA	7
GO:0008585	female gonad development	5/59	105/18903	1.9e-05	0.000190794	7.82e-05	HSPA5/BCL2/ESR1/VEGFA/MMP2	5
GO:0030225	macrophage differentiation	4/59	51/18903	1.92e-05	0.000190794	7.82e-05	APP/PRKCA/VEGFA/MMP9	4
GO:0043124	negative regulation of I-kappaB kinase/NF-kappaB signaling	4/59	51/18903	1.92e-05	0.000190794	7.82e-05	HDAC1/ESR1/STAT1/RHOA	4
GO:0101023	vascular endothelial cell proliferation	4/59	51/18903	1.92e-05	0.000190794	7.82e-05	PLCG1/HMGB1/PPARG/FGF2	4
GO:1905562	regulation of vascular endothelial cell proliferation	4/59	51/18903	1.92e-05	0.000190794	7.82e-05	PLCG1/HMGB1/PPARG/FGF2	4
GO:0061564	axon development	9/59	490/18903	1.95e-05	0.000193524	7.93e-05	APP/CXCL12/EDN1/JUN/CREB1/BCL2/PTPN11/VEGFA/MMP2	9
GO:0002706	regulation of lymphocyte mediated immunity	6/59	179/18903	1.97e-05	0.000194281	7.96e-05	IL4/IL6/IFNB1/HMGB1/PTPN6/IL2	6
GO:0048771	tissue remodeling	6/59	179/18903	1.97e-05	0.000194281	7.96e-05	ADRB2/PRKCA/IL6/PPARG/MMP2/IL2	6
GO:0003018	vascular process in circulatory system	7/59	270/18903	2.03e-05	0.000199601	8.18e-05	ADRA1B/ADRB2/EDN1/PTGS2/VEGFA/MMP2/RHOA	7
GO:0032963	collagen metabolic process	5/59	107/18903	2.08e-05	0.000203516	8.34e-05	IL6/HDAC2/MMP9/MMP1/MMP2	5
GO:0033674	positive regulation of kinase activity	9/59	496/18903	2.15e-05	0.000209752	8.6e-05	ADRB2/EDN1/IL4/HRAS/VEGFA/RHOA/FGF2/IL2/MET	9
GO:0002822	regulation of adaptive immune response based on somatic recombination of immune receptors built from immunoglobulin superfamily domains	6/59	182/18903	2.16e-05	0.000210803	8.64e-05	IL4/IL6/IFNB1/HMGB1/PTPN6/IL2	6
GO:1902106	negative regulation of leukocyte differentiation	5/59	108/18903	2.17e-05	0.000210941	8.64e-05	IL4/RARA/IFNB1/HMGB1/IL2	5
GO:0042116	macrophage activation	5/59	109/18903	2.27e-05	0.000219146	8.98e-05	APP/IL4/JUN/LBP/IL6	5
GO:0046545	development of primary female sexual characteristics	5/59	109/18903	2.27e-05	0.000219146	8.98e-05	HSPA5/BCL2/ESR1/VEGFA/MMP2	5
GO:0002830	positive regulation of type 2 immune response	3/59	18/18903	2.28e-05	0.000219146	8.98e-05	IL4/IL6/RARA	3
GO:0001894	tissue homeostasis	7/59	275/18903	2.28e-05	0.000219146	8.98e-05	ADRB2/PTGS2/BCL2/PRKCA/PTPN11/IL6/VEGFA	7
GO:0050728	negative regulation of inflammatory response	6/59	184/18903	2.3e-05	0.000220175	9.02e-05	IL4/APOA1/PPARA/PLCG1/PPARG/IL2	6
GO:0045778	positive regulation of ossification	4/59	54/18903	2.41e-05	0.000229038	9.39e-05	ADRB2/RXRA/RXRB/PTPN11	4
GO:0061900	glial cell activation	4/59	54/18903	2.41e-05	0.000229038	9.39e-05	APP/IL4/JUN/IL6	4
GO:0043405	regulation of MAP kinase activity	6/59	186/18903	2.45e-05	0.000231923	9.5e-05	EDN1/HRAS/VEGFA/PPARG/PTPN6/FGF2	6
GO:0022037	metencephalon development	5/59	111/18903	2.48e-05	0.00023438	9.61e-05	HSPA5/BCL2/PTPN11/KAT2A/LPAR1	5
GO:1904645	response to amyloid-beta	4/59	55/18903	2.59e-05	0.000243425	9.98e-05	APP/ADRB2/MMP9/MMP2	4
GO:0002833	positive regulation of response to biotic stimulus	6/59	188/18903	2.6e-05	0.000243425	9.98e-05	EP300/CREBBP/PRKCA/LBP/IFNB1/HMGB1	6
GO:0061138	morphogenesis of a branching epithelium	6/59	188/18903	2.6e-05	0.000243425	9.98e-05	EDN1/BCL2/ESR1/VEGFA/FGF2/MET	6
GO:0035743	CD4-positive, alpha-beta T cell cytokine production	3/59	19/18903	2.7e-05	0.000251004	0.000102865	IL4/IL6/IFNB1	3
GO:1902894	negative regulation of miRNA transcription	3/59	19/18903	2.7e-05	0.000251004	0.000102865	PPARA/RARA/PPARG	3
GO:0010633	negative regulation of epithelial cell migration	5/59	113/18903	2.7e-05	0.000251004	0.000102865	IL4/HMGB1/PPARG/RHOA/FGF2	5
GO:0050777	negative regulation of immune response	6/59	190/18903	2.76e-05	0.000255355	0.000104648	IL4/PLCG1/IFNB1/PPARG/PTPN6/IL2	6
GO:0043370	regulation of CD4-positive, alpha-beta T cell differentiation	4/59	56/18903	2.78e-05	0.000257094	0.000105361	IL4/RARA/HMGB1/IL2	4
GO:0006874	cellular calcium ion homeostasis	7/59	284/18903	2.81e-05	0.000258419	0.000105904	APP/CXCL12/EDN1/BCL2/PLCG1/PTPN6/FGF2	7
GO:1903707	negative regulation of hemopoiesis	5/59	114/18903	2.82e-05	0.000258875	0.000106091	IL4/RARA/IFNB1/HMGB1/IL2	5
GO:0031334	positive regulation of protein-containing complex assembly	6/59	192/18903	2.93e-05	0.000267685	0.000109702	HSPA1A/ESR1/VEGFA/MMP1/RHOA/MET	6
GO:0035710	CD4-positive, alpha-beta T cell activation	5/59	115/18903	2.94e-05	0.000267685	0.000109702	IL4/IL6/RARA/HMGB1/IL2	5
GO:0046634	regulation of alpha-beta T cell activation	5/59	115/18903	2.94e-05	0.000267685	0.000109702	IL4/RARA/HMGB1/RHOA/IL2	5
GO:0071900	regulation of protein serine/threonine kinase activity	8/59	395/18903	2.96e-05	0.000268482	0.000110028	ADRB2/EDN1/HRAS/VEGFA/PPARG/PTPN6/RHOA/FGF2	8
GO:0002823	negative regulation of adaptive immune response based on somatic recombination of immune receptors built from immunoglobulin superfamily domains	4/59	57/18903	2.99e-05	0.000269603	0.000110488	IL4/IFNB1/PTPN6/IL2	4
GO:0043388	positive regulation of DNA binding	4/59	57/18903	2.99e-05	0.000269603	0.000110488	EP300/HMGB1/PPARG/MMP9	4
GO:0050731	positive regulation of peptidyl-tyrosine phosphorylation	6/59	193/18903	3.01e-05	0.000270977	0.000111051	IL4/PTPN11/IL6/VEGFA/HDAC2/IL2	6
GO:0030518	intracellular steroid hormone receptor signaling pathway	5/59	116/18903	3.07e-05	0.000273848	0.000112227	EP300/HDAC1/ESR1/RHOA/ESR2	5
GO:0002253	activation of immune response	8/59	397/18903	3.07e-05	0.000273848	0.000112227	EP300/CREBBP/HRAS/BCL2/PLCG1/HMGB1/PTPN6/IKBKG	8
GO:0007548	sex differentiation	7/59	288/18903	3.07e-05	0.000273848	0.000112227	HSPA5/BCL2/ESR1/PTPN11/VEGFA/RARA/MMP2	7
GO:0030220	platelet formation	3/59	20/18903	3.17e-05	0.0002805	0.000114953	EP300/PTPN11/PTPN6	3
GO:0055093	response to hyperoxia	3/59	20/18903	3.17e-05	0.0002805	0.000114953	CYP1A1/HDAC2/MMP2	3
GO:2000629	negative regulation of miRNA metabolic process	3/59	20/18903	3.17e-05	0.0002805	0.000114953	PPARA/RARA/PPARG	3
GO:0001541	ovarian follicle development	4/59	58/18903	3.2e-05	0.000281719	0.000115453	BCL2/ESR1/VEGFA/MMP2	4
GO:0045620	negative regulation of lymphocyte differentiation	4/59	58/18903	3.2e-05	0.000281719	0.000115453	IL4/IFNB1/HMGB1/IL2	4
GO:0051146	striated muscle cell differentiation	7/59	293/18903	3.43e-05	0.00029985	0.000122883	EDN1/IL4/PPARA/BCL2/VEGFA/KAT2A/RARA	7
GO:0007566	embryo implantation	4/59	59/18903	3.43e-05	0.00029985	0.000122883	PTGS2/VEGFA/MMP9/MMP2	4
GO:0002819	regulation of adaptive immune response	6/59	198/18903	3.48e-05	0.000303347	0.000124316	IL4/IL6/IFNB1/HMGB1/PTPN6/IL2	6
GO:1901522	positive regulation of transcription from RNA polymerase II promoter involved in cellular response to chemical stimulus	3/59	21/18903	3.69e-05	0.000321171	0.000131621	EP300/JUN/VEGFA	3
GO:0032355	response to estradiol	5/59	121/18903	3.76e-05	0.00032598	0.000133592	PTGS2/ESR1/RARA/MMP2/ESR2	5
GO:0009615	response to virus	8/59	409/18903	3.79e-05	0.000327917	0.000134386	CXCL12/CYP1A1/IL4/BCL2/IL6/IFNB1/STAT1/IKBKG	8
GO:0002698	negative regulation of immune effector process	5/59	122/18903	3.91e-05	0.000334546	0.000137102	IL4/APOA1/IFNB1/PTPN6/IL2	5
GO:0002761	regulation of myeloid leukocyte differentiation	5/59	122/18903	3.91e-05	0.000334546	0.000137102	IL4/CREB1/PRKCA/FOS/RARA	5
GO:0006476	protein deacetylation	5/59	122/18903	3.91e-05	0.000334546	0.000137102	EP300/HDAC1/VEGFA/KAT2A/HDAC2	5
GO:0030278	regulation of ossification	5/59	122/18903	3.91e-05	0.000334546	0.000137102	ADRB2/RXRA/BCL2/RXRB/PTPN11	5
GO:0001763	morphogenesis of a branching structure	6/59	203/18903	4e-05	0.000341283	0.000139863	EDN1/BCL2/ESR1/VEGFA/FGF2/MET	6
GO:0071675	regulation of mononuclear cell migration	5/59	123/18903	4.06e-05	0.000346034	0.00014181	APP/CXCL12/IL4/HMGB1/RHOA	5
GO:0002820	negative regulation of adaptive immune response	4/59	62/18903	4.17e-05	0.000353323	0.000144797	IL4/IFNB1/PTPN6/IL2	4
GO:0022617	extracellular matrix disassembly	4/59	62/18903	4.17e-05	0.000353323	0.000144797	IL6/MMP9/MMP1/MMP2	4
GO:0046660	female sex differentiation	5/59	124/18903	4.22e-05	0.000354587	0.000145316	HSPA5/BCL2/ESR1/VEGFA/MMP2	5
GO:0055007	cardiac muscle cell differentiation	5/59	124/18903	4.22e-05	0.000354587	0.000145316	EDN1/PPARA/VEGFA/KAT2A/RARA	5
GO:0010042	response to manganese ion	3/59	22/18903	4.26e-05	0.000354587	0.000145316	APP/PTGS2/HSPA5	3
GO:0010888	negative regulation of lipid storage	3/59	22/18903	4.26e-05	0.000354587	0.000145316	PPARA/IL6/PPARG	3
GO:0035855	megakaryocyte development	3/59	22/18903	4.26e-05	0.000354587	0.000145316	EP300/PTPN11/PTPN6	3
GO:0036344	platelet morphogenesis	3/59	22/18903	4.26e-05	0.000354587	0.000145316	EP300/PTPN11/PTPN6	3
GO:0043371	negative regulation of CD4-positive, alpha-beta T cell differentiation	3/59	22/18903	4.26e-05	0.000354587	0.000145316	IL4/HMGB1/IL2	3
GO:0021700	developmental maturation	7/59	304/18903	4.33e-05	0.000358868	0.00014707	APP/EDN1/BCL2/VEGFA/PPARG/MMP2/RHOA	7
GO:0071674	mononuclear cell migration	6/59	206/18903	4.34e-05	0.000358868	0.00014707	APP/CXCL12/IL4/IL6/HMGB1/RHOA	6
GO:0046651	lymphocyte proliferation	7/59	305/18903	4.42e-05	0.000364675	0.00014945	IL4/BCL2/IL6/IFNB1/HMGB1/PTPN6/IL2	7
GO:0032757	positive regulation of interleukin-8 production	4/59	63/18903	4.44e-05	0.000364902	0.000149543	HSPA1A/LBP/IL6/HMGB1	4
GO:0002285	lymphocyte activation involved in immune response	6/59	207/18903	4.46e-05	0.000364902	0.000149543	IL4/IL6/RARA/IFNB1/HMGB1/IL2	6
GO:0048167	regulation of synaptic plasticity	6/59	207/18903	4.46e-05	0.000364902	0.000149543	APP/PTGS2/HRAS/YWHAG/KAT2A/RARA	6
GO:0048608	reproductive structure development	7/59	306/18903	4.51e-05	0.000368494	0.000151015	HSPA5/BCL2/ESR1/PTPN11/VEGFA/RARA/MMP2	7
GO:0001822	kidney development	7/59	309/18903	4.8e-05	0.000389956	0.00015981	BCL2/VEGFA/RARA/STAT1/MMP9/RHOA/FGF2	7
GO:0055074	calcium ion homeostasis	7/59	309/18903	4.8e-05	0.000389956	0.00015981	APP/CXCL12/EDN1/BCL2/PLCG1/PTPN6/FGF2	7
GO:0007623	circadian rhythm	6/59	210/18903	4.83e-05	0.000391339	0.000160377	EP300/HDAC1/PPARA/CREB1/HDAC2/PPARG	6
GO:0002363	alpha-beta T cell lineage commitment	3/59	23/18903	4.89e-05	0.000393983	0.00016146	BCL2/IL6/RHOA	3
GO:0060965	negative regulation of miRNA-mediated gene silencing	3/59	23/18903	4.89e-05	0.000393983	0.00016146	ESR1/IL6/PPARG	3
GO:0061458	reproductive system development	7/59	310/18903	4.9e-05	0.000393983	0.00016146	HSPA5/BCL2/ESR1/PTPN11/VEGFA/RARA/MMP2	7
GO:0050868	negative regulation of T cell activation	5/59	128/18903	4.92e-05	0.000394435	0.000161646	IL4/IFNB1/HMGB1/PTPN6/IL2	5
GO:0042594	response to starvation	6/59	211/18903	4.96e-05	0.000396778	0.000162606	PPARA/HSPA5/HSPA8/BCL2/MAX/FOS	6
GO:0006940	regulation of smooth muscle contraction	4/59	65/18903	5.03e-05	0.000398297	0.000163228	ADRB2/EDN1/PTGS2/RHOA	4
GO:0040014	regulation of multicellular organism growth	4/59	65/18903	5.03e-05	0.000398297	0.000163228	APP/ADRB2/CREB1/BCL2	4
GO:0048857	neural nucleus development	4/59	65/18903	5.03e-05	0.000398297	0.000163228	HSPA5/BCL2/RHOA/FGF2	4
GO:1905953	negative regulation of lipid localization	4/59	65/18903	5.03e-05	0.000398297	0.000163228	PPARA/PTPN11/IL6/PPARG	4
GO:0002429	immune response-activating cell surface receptor signaling pathway	7/59	312/18903	5.1e-05	0.000401201	0.000164418	EP300/CREBBP/HRAS/BCL2/PLCG1/PTPN6/IKBKG	7
GO:0002757	immune response-activating signal transduction	7/59	312/18903	5.1e-05	0.000401201	0.000164418	EP300/CREBBP/HRAS/BCL2/PLCG1/PTPN6/IKBKG	7
GO:0032943	mononuclear cell proliferation	7/59	312/18903	5.1e-05	0.000401201	0.000164418	IL4/BCL2/IL6/IFNB1/HMGB1/PTPN6/IL2	7
GO:0032612	interleukin-1 production	5/59	130/18903	5.29e-05	0.000414295	0.000169784	APP/APOA1/IL6/HMGB1/HDAC2	5
GO:0032652	regulation of interleukin-1 production	5/59	130/18903	5.29e-05	0.000414295	0.000169784	APP/APOA1/IL6/HMGB1/HDAC2	5
GO:0050890	cognition	7/59	314/18903	5.31e-05	0.000414642	0.000169927	EP300/APP/CHRM1/PTGS2/CREB1/FOS/KAT2A	7
GO:0035357	peroxisome proliferator activated receptor signaling pathway	3/59	24/18903	5.58e-05	0.000430263	0.000176328	NCOA1/RXRA/PPARG	3
GO:0060149	negative regulation of post-transcriptional gene silencing	3/59	24/18903	5.58e-05	0.000430263	0.000176328	ESR1/IL6/PPARG	3
GO:0060967	negative regulation of gene silencing by RNA	3/59	24/18903	5.58e-05	0.000430263	0.000176328	ESR1/IL6/PPARG	3
GO:1900369	negative regulation of post-transcriptional gene silencing by RNA	3/59	24/18903	5.58e-05	0.000430263	0.000176328	ESR1/IL6/PPARG	3
GO:2001026	regulation of endothelial cell chemotaxis	3/59	24/18903	5.58e-05	0.000430263	0.000176328	VEGFA/FGF2/MET	3
GO:0042531	positive regulation of tyrosine phosphorylation of STAT protein	4/59	67/18903	5.66e-05	0.000434764	0.000178173	IL4/IL6/HDAC2/IL2	4
GO:1901224	positive regulation of NIK/NF-kappaB signaling	4/59	67/18903	5.66e-05	0.000434764	0.000178173	EP300/APP/EDN1/RHOA	4
GO:0072001	renal system development	7/59	318/18903	5.75e-05	0.000440452	0.000180504	BCL2/VEGFA/RARA/STAT1/MMP9/RHOA/FGF2	7
GO:0046034	ATP metabolic process	6/59	217/18903	5.79e-05	0.000442552	0.000181365	EP300/APP/IL4/PPARA/HSPA8/HSPA1A	6
GO:0035601	protein deacylation	5/59	133/18903	5.9e-05	0.000449722	0.000184303	EP300/HDAC1/VEGFA/KAT2A/HDAC2	5
GO:1901215	negative regulation of neuron death	6/59	218/18903	5.94e-05	0.000450816	0.000184751	JUN/PPARA/HRAS/BCL2/RHOA/IKBKG	6
GO:0032102	negative regulation of response to external stimulus	8/59	436/18903	5.94e-05	0.000450816	0.000184751	EDN1/IL4/APOA1/PPARA/PLCG1/PPARG/FGF2/IL2	8
GO:0038034	signal transduction in absence of ligand	4/59	68/18903	6e-05	0.000453221	0.000185737	IL4/HSPA1A/BCL2/IL2	4
GO:0097192	extrinsic apoptotic signaling pathway in absence of ligand	4/59	68/18903	6e-05	0.000453221	0.000185737	IL4/HSPA1A/BCL2/IL2	4
GO:0043467	regulation of generation of precursor metabolites and energy	5/59	134/18903	6.12e-05	0.000460535	0.000188735	EP300/APP/IL4/PPARA/RHOA	5
GO:0042659	regulation of cell fate specification	3/59	25/18903	6.33e-05	0.000473266	0.000193952	HDAC1/HDAC2/FGF2	3
GO:0042476	odontogenesis	5/59	135/18903	6.34e-05	0.000473266	0.000193952	EDN1/HDAC1/PPARA/HDAC2/RHOA	5
GO:0006816	calcium ion transport	8/59	440/18903	6.34e-05	0.000473266	0.000193952	CXCL12/EDN1/PTGS2/BCL2/PLCG1/PTPN6/RHOA/FGF2	8
GO:0072503	cellular divalent inorganic cation homeostasis	7/59	323/18903	6.35e-05	0.000473266	0.000193952	APP/CXCL12/EDN1/BCL2/PLCG1/PTPN6/FGF2	7
GO:0010611	regulation of cardiac muscle hypertrophy	4/59	69/18903	6.36e-05	0.000473266	0.000193952	EDN1/PPARA/PRKCA/PPARG	4
GO:0071222	cellular response to lipopolysaccharide	6/59	222/18903	6.57e-05	0.000488058	0.000200014	PRKCA/LBP/IL6/RARA/HMGB1/RHOA	6
GO:1901214	regulation of neuron death	7/59	325/18903	6.6e-05	0.000488655	0.000200258	JUN/PPARA/HRAS/BCL2/FOS/RHOA/IKBKG	7
GO:0032409	regulation of transporter activity	7/59	326/18903	6.73e-05	0.000493861	0.000202392	APP/ADRB2/EDN1/RXRA/BCL2/PPARG/MMP9	7
GO:0014823	response to activity	4/59	70/18903	6.73e-05	0.000493861	0.000202392	EDN1/FOS/IL6/MMP2	4
GO:0032722	positive regulation of chemokine production	4/59	70/18903	6.73e-05	0.000493861	0.000202392	APP/LBP/IL6/HMGB1	4
GO:0043627	response to estrogen	4/59	70/18903	6.73e-05	0.000493861	0.000202392	EP300/ESR1/RARA/MMP2	4
GO:0098732	macromolecule deacylation	5/59	137/18903	6.8e-05	0.000497534	0.000203897	EP300/HDAC1/VEGFA/KAT2A/HDAC2	5
GO:0046639	negative regulation of alpha-beta T cell differentiation	3/59	26/18903	7.14e-05	0.000521233	0.00021361	IL4/HMGB1/IL2	3
GO:0050804	modulation of chemical synaptic transmission	8/59	448/18903	7.19e-05	0.000523914	0.000214708	APP/ADRB2/EDN1/PTGS2/HRAS/YWHAG/KAT2A/RARA	8
GO:0099177	regulation of trans-synaptic signaling	8/59	449/18903	7.3e-05	0.000530916	0.000217578	APP/ADRB2/EDN1/PTGS2/HRAS/YWHAG/KAT2A/RARA	8
GO:0014743	regulation of muscle hypertrophy	4/59	72/18903	7.52e-05	0.000545125	0.000223401	EDN1/PPARA/PRKCA/PPARG	4
GO:0007266	Rho protein signal transduction	5/59	140/18903	7.53e-05	0.000545125	0.000223401	APOA1/RAF1/RHOA/LPAR1/MET	5
GO:0001889	liver development	5/59	141/18903	7.79e-05	0.000561083	0.000229941	CYP1A1/JUN/IL6/RARA/MET	5
GO:0070555	response to interleukin-1	5/59	141/18903	7.79e-05	0.000561083	0.000229941	APP/EDN1/PRKCA/IL6/MMP2	5
GO:0071902	positive regulation of protein serine/threonine kinase activity	6/59	229/18903	7.8e-05	0.000561083	0.000229941	ADRB2/EDN1/HRAS/VEGFA/RHOA/FGF2	6
GO:1903578	regulation of ATP metabolic process	4/59	73/18903	7.93e-05	0.000568147	0.000232836	EP300/APP/IL4/PPARA	4
GO:0007205	protein kinase C-activating G protein-coupled receptor signaling pathway	3/59	27/18903	8.01e-05	0.000568147	0.000232836	CHRM1/EDN1/IL2	3
GO:0010875	positive regulation of cholesterol efflux	3/59	27/18903	8.01e-05	0.000568147	0.000232836	APOA1/RXRA/PPARG	3
GO:0036296	response to increased oxygen levels	3/59	27/18903	8.01e-05	0.000568147	0.000232836	CYP1A1/HDAC2/MMP2	3
GO:0042026	protein refolding	3/59	27/18903	8.01e-05	0.000568147	0.000232836	HSPA5/HSPA8/HSPA1A	3
GO:1905564	positive regulation of vascular endothelial cell proliferation	3/59	27/18903	8.01e-05	0.000568147	0.000232836	PLCG1/HMGB1/FGF2	3
GO:0050769	positive regulation of neurogenesis	6/59	231/18903	8.19e-05	0.000579482	0.000237481	CXCL12/HDAC1/IL6/VEGFA/HDAC2/FGF2	6
GO:0032732	positive regulation of interleukin-1 production	4/59	74/18903	8.37e-05	0.000590879	0.000242152	APP/IL6/HMGB1/HDAC2	4
GO:0008406	gonad development	6/59	233/18903	8.59e-05	0.000603639	0.000247381	HSPA5/BCL2/ESR1/VEGFA/RARA/MMP2	6
GO:0060348	bone development	6/59	233/18903	8.59e-05	0.000603639	0.000247381	EP300/PTPN11/KAT2A/RARA/PTPN6/RHOA	6
GO:0061008	hepaticobiliary system development	5/59	144/18903	8.61e-05	0.000603696	0.000247404	CYP1A1/JUN/IL6/RARA/MET	5
GO:0071219	cellular response to molecule of bacterial origin	6/59	234/18903	8.79e-05	0.000613971	0.000251615	PRKCA/LBP/IL6/RARA/HMGB1/RHOA	6
GO:0071356	cellular response to tumor necrosis factor	6/59	234/18903	8.79e-05	0.000613971	0.000251615	EDN1/APOA1/HSPA1A/FOS/KAT2A/STAT1	6
GO:0060337	type I interferon signaling pathway	4/59	75/18903	8.82e-05	0.000614545	0.00025185	PTPN11/IFNB1/STAT1/PTPN6	4
GO:0045089	positive regulation of innate immune response	5/59	145/18903	8.89e-05	0.000617049	0.000252876	EP300/CREBBP/LBP/IFNB1/HMGB1	5
GO:0002768	immune response-regulating cell surface receptor signaling pathway	7/59	341/18903	8.91e-05	0.000617049	0.000252876	EP300/CREBBP/HRAS/BCL2/PLCG1/PTPN6/IKBKG	7
GO:0032104	regulation of response to extracellular stimulus	3/59	28/18903	8.95e-05	0.000617049	0.000252876	RXRA/PPARA/BCL2	3
GO:0032107	regulation of response to nutrient levels	3/59	28/18903	8.95e-05	0.000617049	0.000252876	RXRA/PPARA/BCL2	3
GO:0071624	positive regulation of granulocyte chemotaxis	3/59	28/18903	8.95e-05	0.000617049	0.000252876	EDN1/IL4/LBP	3
GO:0050671	positive regulation of lymphocyte proliferation	5/59	146/18903	9.18e-05	0.000630474	0.000258378	IL4/BCL2/IL6/HMGB1/IL2	5
GO:0072073	kidney epithelium development	5/59	146/18903	9.18e-05	0.000630474	0.000258378	BCL2/VEGFA/RARA/STAT1/FGF2	5
GO:0010506	regulation of autophagy	7/59	344/18903	9.41e-05	0.000644745	0.000264227	EP300/ADRB2/IL4/BCL2/HMGB1/IKBKG/MET	7
GO:0045137	development of primary sexual characteristics	6/59	238/18903	9.65e-05	0.00065947	0.000270261	HSPA5/BCL2/ESR1/VEGFA/RARA/MMP2	6
GO:0032720	negative regulation of tumor necrosis factor production	4/59	77/18903	9.77e-05	0.000663635	0.000271968	IL4/LBP/RARA/PTPN6	4
GO:0071357	cellular response to type I interferon	4/59	77/18903	9.77e-05	0.000663635	0.000271968	PTPN11/IFNB1/STAT1/PTPN6	4
GO:0072088	nephron epithelium morphogenesis	4/59	77/18903	9.77e-05	0.000663635	0.000271968	BCL2/VEGFA/STAT1/FGF2	4
GO:0050670	regulation of lymphocyte proliferation	6/59	239/18903	9.87e-05	0.000669085	0.000274202	IL4/BCL2/IL6/HMGB1/PTPN6/IL2	6
GO:0023061	signal release	8/59	470/18903	0.000100319	0.000678375	0.000278009	CXCL12/EDN1/PTGS2/CREB1/RAF1/PTPN11/IL6/PPARG	8
GO:0032946	positive regulation of mononuclear cell proliferation	5/59	149/18903	0.000101102	0.000681144	0.000279144	IL4/BCL2/IL6/HMGB1/IL2	5
GO:0070661	leukocyte proliferation	7/59	348/18903	0.000101156	0.000681144	0.000279144	IL4/BCL2/IL6/IFNB1/HMGB1/PTPN6/IL2	7
GO:0043154	negative regulation of cysteine-type endopeptidase activity involved in apoptotic process	4/59	78/18903	0.000102766	0.000687594	0.000281787	PTGS2/RAF1/VEGFA/MMP9	4
GO:0043537	negative regulation of blood vessel endothelial cell migration	4/59	78/18903	0.000102766	0.000687594	0.000281787	HMGB1/PPARG/RHOA/FGF2	4
GO:0090049	regulation of cell migration involved in sprouting angiogenesis	4/59	78/18903	0.000102766	0.000687594	0.000281787	PTGS2/VEGFA/RHOA/FGF2	4
GO:0045765	regulation of angiogenesis	7/59	349/18903	0.000102977	0.000687594	0.000281787	PRKCA/PLCG1/IL6/VEGFA/PPARG/STAT1/FGF2	7
GO:0002703	regulation of leukocyte mediated immunity	6/59	241/18903	0.000103354	0.000688667	0.000282226	IL4/IL6/IFNB1/HMGB1/PTPN6/IL2	6
GO:0042113	B cell activation	7/59	350/18903	0.000104825	0.000697012	0.000285647	EP300/IL4/BCL2/IL6/IFNB1/PTPN6/IL2	7
GO:1903556	negative regulation of tumor necrosis factor superfamily cytokine production	4/59	79/18903	0.000107995	0.000714602	0.000292855	IL4/LBP/RARA/PTPN6	4
GO:2000514	regulation of CD4-positive, alpha-beta T cell activation	4/59	79/18903	0.000107995	0.000714602	0.000292855	IL4/RARA/HMGB1/IL2	4
GO:0032944	regulation of mononuclear cell proliferation	6/59	243/18903	0.000108144	0.000714602	0.000292855	IL4/BCL2/IL6/HMGB1/PTPN6/IL2	6
GO:0002360	T cell lineage commitment	3/59	30/18903	0.000110435	0.000724844	0.000297053	BCL2/IL6/RHOA	3
GO:0060325	face morphogenesis	3/59	30/18903	0.000110435	0.000724844	0.000297053	EP300/PTPN11/MMP2	3
GO:0072539	T-helper 17 cell differentiation	3/59	30/18903	0.000110435	0.000724844	0.000297053	IL4/IL6/IL2	3
GO:0045444	fat cell differentiation	6/59	244/18903	0.000110604	0.000724844	0.000297053	EP300/ADRB2/PTGS2/CREB1/IL6/PPARG	6
GO:0072028	nephron morphogenesis	4/59	80/18903	0.000113416	0.000741744	0.000303978	BCL2/VEGFA/STAT1/FGF2	4
GO:1901342	regulation of vasculature development	7/59	355/18903	0.000114477	0.000747147	0.000306193	PRKCA/PLCG1/IL6/VEGFA/PPARG/STAT1/FGF2	7
GO:0072507	divalent inorganic cation homeostasis	7/59	356/18903	0.000116491	0.00075874	0.000310944	APP/CXCL12/EDN1/BCL2/PLCG1/PTPN6/FGF2	7
GO:0050729	positive regulation of inflammatory response	5/59	154/18903	0.000118097	0.000767633	0.000314588	APP/PTGS2/LBP/IL6/IL2	5
GO:0048863	stem cell differentiation	6/59	248/18903	0.000120894	0.000784213	0.000321383	EDN1/HDAC1/BCL2/ESR1/HDAC2/FGF2	6
GO:0035767	endothelial cell chemotaxis	3/59	31/18903	0.000121997	0.000788152	0.000322997	VEGFA/FGF2/MET	3
GO:0045987	positive regulation of smooth muscle contraction	3/59	31/18903	0.000121997	0.000788152	0.000322997	EDN1/PTGS2/RHOA	3
GO:0042509	regulation of tyrosine phosphorylation of STAT protein	4/59	82/18903	0.000124845	0.000804921	0.000329869	IL4/IL6/HDAC2/IL2	4
GO:0045787	positive regulation of cell cycle	7/59	362/18903	0.000129193	0.000831274	0.000340669	APP/EDN1/CYP1A1/PRKCA/PTPN11/RARA/RHOA	7
GO:0034340	response to type I interferon	4/59	83/18903	0.000130862	0.000838624	0.000343681	PTPN11/IFNB1/STAT1/PTPN6	4
GO:0061515	myeloid cell development	4/59	83/18903	0.000130862	0.000838624	0.000343681	EP300/APP/PTPN11/PTPN6	4
GO:0051085	chaperone cofactor-dependent protein refolding	3/59	32/18903	0.000134319	0.000859046	0.000352051	HSPA5/HSPA8/HSPA1A	3
GO:0032956	regulation of actin cytoskeleton organization	7/59	365/18903	0.000135954	0.000867765	0.000355624	CXCL12/EDN1/APOA1/HRAS/RHOA/LPAR1/MET	7
GO:0051851	modulation by host of symbiont process	4/59	84/18903	0.000137087	0.000872251	0.000357462	EP300/HDAC1/JUN/HSPA8	4
GO:0035051	cardiocyte differentiation	5/59	159/18903	0.000137205	0.000872251	0.000357462	EDN1/PPARA/VEGFA/KAT2A/RARA	5
GO:0021537	telencephalon development	6/59	255/18903	0.000140723	0.000892836	0.000365898	CXCL12/HDAC1/KAT2A/RARA/RHOA/LPAR1	6
GO:0034103	regulation of tissue remodeling	4/59	85/18903	0.000143523	0.000908789	0.000372436	PRKCA/IL6/PPARG/IL2	4
GO:0045907	positive regulation of vasoconstriction	3/59	33/18903	0.000147423	0.000931633	0.000381798	ADRA1B/PTGS2/RHOA	3
GO:0050792	regulation of viral process	5/59	162/18903	0.000149755	0.000943409	0.000386624	PPARA/BCL2/IFNB1/HMGB1/STAT1	5
GO:0007260	tyrosine phosphorylation of STAT protein	4/59	86/18903	0.000150175	0.000943409	0.000386624	IL4/IL6/HDAC2/IL2	4
GO:0033273	response to vitamin	4/59	86/18903	0.000150175	0.000943409	0.000386624	CYP1A1/PTGS2/RXRA/RARA	4
GO:0051346	negative regulation of hydrolase activity	7/59	373/18903	0.000155402	0.000974324	0.000399293	APP/PTGS2/APOA1/HRAS/RAF1/VEGFA/MMP9	7
GO:0019915	lipid storage	4/59	87/18903	0.000157048	0.00098078	0.000401939	APOA1/PPARA/IL6/PPARG	4
GO:0071277	cellular response to calcium ion	4/59	87/18903	0.000157048	0.00098078	0.000401939	EDN1/JUN/HSPA5/FOS	4
GO:0002699	positive regulation of immune effector process	6/59	261/18903	0.0001597	0.00099539	0.000407926	IL4/LBP/IL6/RARA/PTPN6/IL2	6
GO:0002460	adaptive immune response based on somatic recombination of immune receptors built from immunoglobulin superfamily domains	7/59	375/18903	0.000160601	0.000999053	0.000409428	IL4/HRAS/IL6/IFNB1/HMGB1/PTPN6/IL2	7
GO:0002312	B cell activation involved in immune response	4/59	88/18903	0.000164145	0.00101318	0.000415218	IL4/IL6/IFNB1/IL2	4
GO:0032370	positive regulation of lipid transport	4/59	88/18903	0.000164145	0.00101318	0.000415218	EDN1/APOA1/RXRA/PPARG	4
GO:0035023	regulation of Rho protein signal transduction	4/59	88/18903	0.000164145	0.00101318	0.000415218	APOA1/RAF1/LPAR1/MET	4
GO:0046889	positive regulation of lipid biosynthetic process	4/59	88/18903	0.000164145	0.00101318	0.000415218	PTGS2/APOA1/PPARA/CREB1	4
GO:1903522	regulation of blood circulation	6/59	263/18903	0.000166457	0.00102547	0.000420252	ADRA1B/EDN1/PTGS2/MMP2/RHOA/IL2	6
GO:0051250	negative regulation of lymphocyte activation	5/59	166/18903	0.000167834	0.00103195	0.000422911	IL4/IFNB1/HMGB1/PTPN6/IL2	5
GO:0002709	regulation of T cell mediated immunity	4/59	89/18903	0.000171471	0.00105026	0.000430414	IL4/IL6/IFNB1/HMGB1	4
GO:0007589	body fluid secretion	4/59	89/18903	0.000171471	0.00105026	0.000430414	CHRM1/EDN1/CREB1/VEGFA	4
GO:0070665	positive regulation of leukocyte proliferation	5/59	167/18903	0.000172604	0.00105517	0.000432426	IL4/BCL2/IL6/HMGB1/IL2	5
GO:0035633	maintenance of blood-brain barrier	3/59	35/18903	0.000176066	0.00106813	0.000437738	PTGS2/IL6/VEGFA	3
GO:0090050	positive regulation of cell migration involved in sprouting angiogenesis	3/59	35/18903	0.000176066	0.00106813	0.000437738	PTGS2/VEGFA/FGF2	3
GO:2000406	positive regulation of T cell migration	3/59	35/18903	0.000176066	0.00106813	0.000437738	APP/CXCL12/RHOA	3
GO:2000515	negative regulation of CD4-positive, alpha-beta T cell activation	3/59	35/18903	0.000176066	0.00106813	0.000437738	IL4/HMGB1/IL2	3
GO:0051591	response to cAMP	4/59	90/18903	0.000179031	0.00108406	0.000444263	APP/HSPA5/FOS/STAT1	4
GO:0002262	myeloid cell homeostasis	5/59	169/18903	0.000182454	0.00110269	0.000451899	HSPA1A/IL6/VEGFA/HMGB1/STAT1	5
GO:0051924	regulation of calcium ion transport	6/59	268/18903	0.000184344	0.001112	0.000455715	CXCL12/PTGS2/BCL2/PLCG1/PTPN6/RHOA	6
GO:0030901	midbrain development	4/59	91/18903	0.000186828	0.00112273	0.000460114	HSPA5/KAT2A/RHOA/FGF2	4
GO:2000117	negative regulation of cysteine-type endopeptidase activity	4/59	91/18903	0.000186828	0.00112273	0.000460114	PTGS2/RAF1/VEGFA/MMP9	4
GO:0070663	regulation of leukocyte proliferation	6/59	269/18903	0.000188097	0.00112823	0.000462367	IL4/BCL2/IL6/HMGB1/PTPN6/IL2	6
GO:0030224	monocyte differentiation	3/59	36/18903	0.000191646	0.00114306	0.000468444	JUN/VEGFA/PPARG	3
GO:0060323	head morphogenesis	3/59	36/18903	0.000191646	0.00114306	0.000468444	EP300/PTPN11/MMP2	3
GO:1903580	positive regulation of ATP metabolic process	3/59	36/18903	0.000191646	0.00114306	0.000468444	APP/IL4/PPARA	3
GO:0031348	negative regulation of defense response	6/59	272/18903	0.000199721	0.00118678	0.00048636	IL4/APOA1/PPARA/PLCG1/PPARG/IL2	6
GO:0090596	sensory organ morphogenesis	6/59	272/18903	0.000199721	0.00118678	0.00048636	EDN1/HDAC1/BCL2/VEGFA/HDAC2/FGF2	6
GO:0050886	endocrine process	4/59	93/18903	0.000203154	0.00120269	0.000492881	EDN1/PTPN11/PPARG/RHOA	4
GO:0070301	cellular response to hydrogen peroxide	4/59	93/18903	0.000203154	0.00120269	0.000492881	EDN1/IL6/HDAC2/MET	4
GO:0007611	learning or memory	6/59	273/18903	0.00020372	0.0012038	0.000493335	EP300/APP/PTGS2/CREB1/FOS/KAT2A	6
GO:0051084	'de novo' post-translational protein folding	3/59	37/18903	0.000208095	0.0012251	0.000502067	HSPA5/HSPA8/HSPA1A	3
GO:0071276	cellular response to cadmium ion	3/59	37/18903	0.000208095	0.0012251	0.000502067	JUN/FOS/MMP9	3
GO:0006937	regulation of muscle contraction	5/59	174/18903	0.000208961	0.00122567	0.000502299	ADRA1B/ADRB2/EDN1/PTGS2/RHOA	5
GO:0031214	biomineral tissue development	5/59	174/18903	0.000208961	0.00122567	0.000502299	ADRB2/PTGS2/RXRA/PPARA/RXRB	5
GO:0002042	cell migration involved in sprouting angiogenesis	4/59	94/18903	0.000211692	0.00123487	0.000506069	PTGS2/VEGFA/RHOA/FGF2	4
GO:0051492	regulation of stress fiber assembly	4/59	94/18903	0.000211692	0.00123487	0.000506069	APOA1/RHOA/LPAR1/MET	4
GO:1900542	regulation of purine nucleotide metabolic process	4/59	94/18903	0.000211692	0.00123487	0.000506069	EP300/APP/IL4/PPARA	4
GO:1904062	regulation of cation transmembrane transport	7/59	394/18903	0.000217402	0.00126586	0.00051877	APP/ADRB2/EDN1/BCL2/PLCG1/MMP9/PTPN6	7
GO:1903532	positive regulation of secretion by cell	6/59	278/18903	0.00022467	0.00130545	0.000534994	CXCL12/EDN1/IL4/CREB1/PTPN11/PPARG	6
GO:0002369	T cell cytokine production	3/59	38/18903	0.000225431	0.00130545	0.000534994	IL4/IL6/IFNB1	3
GO:0002724	regulation of T cell cytokine production	3/59	38/18903	0.000225431	0.00130545	0.000534994	IL4/IL6/IFNB1	3
GO:0051962	positive regulation of nervous system development	6/59	279/18903	0.000229057	0.00131726	0.000539835	CXCL12/HDAC1/IL6/VEGFA/HDAC2/FGF2	6
GO:0003073	regulation of systemic arterial blood pressure	4/59	96/18903	0.000229539	0.00131726	0.000539835	ADRA1B/ADRB2/EDN1/RHOA	4
GO:0019217	regulation of fatty acid metabolic process	4/59	96/18903	0.000229539	0.00131726	0.000539835	PTGS2/APOA1/PPARA/PPARG	4
GO:0051153	regulation of striated muscle cell differentiation	4/59	96/18903	0.000229539	0.00131726	0.000539835	EDN1/PPARA/BCL2/KAT2A	4
GO:0072080	nephron tubule development	4/59	96/18903	0.000229539	0.00131726	0.000539835	BCL2/VEGFA/STAT1/FGF2	4
GO:0001659	temperature homeostasis	5/59	178/18903	0.000232202	0.00132538	0.000543163	ADRB2/PTGS2/IL4/CPT2/VEGFA	5
GO:0048736	appendage development	5/59	178/18903	0.000232202	0.00132538	0.000543163	HDAC1/CREBBP/KAT2A/RARA/HDAC2	5
GO:0060173	limb development	5/59	178/18903	0.000232202	0.00132538	0.000543163	HDAC1/CREBBP/KAT2A/RARA/HDAC2	5
GO:0006631	fatty acid metabolic process	7/59	400/18903	0.00023838	0.00135126	0.000553767	EDN1/CYP1A1/PTGS2/APOA1/PPARA/CPT2/PPARG	7
GO:0001657	ureteric bud development	4/59	97/18903	0.000238857	0.00135126	0.000553767	BCL2/VEGFA/RARA/FGF2	4
GO:0010596	negative regulation of endothelial cell migration	4/59	97/18903	0.000238857	0.00135126	0.000553767	HMGB1/PPARG/RHOA/FGF2	4
GO:0043502	regulation of muscle adaptation	4/59	97/18903	0.000238857	0.00135126	0.000553767	EDN1/PPARA/PRKCA/PPARG	4
GO:0060993	kidney morphogenesis	4/59	97/18903	0.000238857	0.00135126	0.000553767	BCL2/VEGFA/STAT1/FGF2	4
GO:0032373	positive regulation of sterol transport	3/59	39/18903	0.000243676	0.00137122	0.000561947	APOA1/RXRA/PPARG	3
GO:0032376	positive regulation of cholesterol transport	3/59	39/18903	0.000243676	0.00137122	0.000561947	APOA1/RXRA/PPARG	3
GO:0043618	regulation of transcription from RNA polymerase II promoter in response to stress	3/59	39/18903	0.000243676	0.00137122	0.000561947	JUN/HSPA5/VEGFA	3
GO:0032642	regulation of chemokine production	4/59	98/18903	0.000248444	0.00138824	0.000568921	APP/LBP/IL6/HMGB1	4
GO:0072163	mesonephric epithelium development	4/59	98/18903	0.000248444	0.00138824	0.000568921	BCL2/VEGFA/RARA/FGF2	4
GO:0072164	mesonephric tubule development	4/59	98/18903	0.000248444	0.00138824	0.000568921	BCL2/VEGFA/RARA/FGF2	4
GO:0120162	positive regulation of cold-induced thermogenesis	4/59	98/18903	0.000248444	0.00138824	0.000568921	ADRB2/IL4/CPT2/VEGFA	4
GO:0110148	biomineralization	5/59	181/18903	0.000250887	0.00139943	0.00057351	ADRB2/PTGS2/RXRA/PPARA/RXRB	5
GO:0042129	regulation of T cell proliferation	5/59	182/18903	0.000257363	0.0014283	0.000585341	IL4/IL6/HMGB1/PTPN6/IL2	5
GO:0006140	regulation of nucleotide metabolic process	4/59	99/18903	0.000258305	0.0014283	0.000585341	EP300/APP/IL4/PPARA	4
GO:0032602	chemokine production	4/59	99/18903	0.000258305	0.0014283	0.000585341	APP/LBP/IL6/HMGB1	4
GO:0061326	renal tubule development	4/59	99/18903	0.000258305	0.0014283	0.000585341	BCL2/VEGFA/STAT1/FGF2	4
GO:2001237	negative regulation of extrinsic apoptotic signaling pathway	4/59	99/18903	0.000258305	0.0014283	0.000585341	IL4/HSPA1A/BCL2/RAF1	4
GO:0032970	regulation of actin filament-based process	7/59	406/18903	0.000260964	0.0014405	0.00059034	CXCL12/EDN1/APOA1/HRAS/RHOA/LPAR1/MET	7
GO:0071392	cellular response to estradiol stimulus	3/59	40/18903	0.000262851	0.00144093	0.000590515	ESR1/MMP2/ESR2	3
GO:0098751	bone cell development	3/59	40/18903	0.000262851	0.00144093	0.000590515	EP300/PTPN11/PTPN6	3
GO:0140467	integrated stress response signaling	3/59	40/18903	0.000262851	0.00144093	0.000590515	JUN/HSPA5/FOS	3
GO:1904994	regulation of leukocyte adhesion to vascular endothelial cell	3/59	40/18903	0.000262851	0.00144093	0.000590515	CXCL12/IL6/RHOA	3
GO:0008361	regulation of cell size	5/59	183/18903	0.000263966	0.00144455	0.000592001	CXCL12/EDN1/CREB1/VEGFA/RHOA	5
GO:0001776	leukocyte homeostasis	4/59	100/18903	0.000268445	0.00146404	0.000599985	BCL2/IL6/HMGB1/IL2	4
GO:0034620	cellular response to unfolded protein	4/59	100/18903	0.000268445	0.00146404	0.000599985	EP300/HSPA5/HSPA8/HSPA1A	4
GO:0042692	muscle cell differentiation	7/59	409/18903	0.000272886	0.00148571	0.000608869	EDN1/IL4/PPARA/BCL2/VEGFA/KAT2A/RARA	7
GO:0015908	fatty acid transport	4/59	101/18903	0.000278868	0.00151569	0.000621153	EDN1/PPARA/CPT2/PPARG	4
GO:0006458	'de novo' protein folding	3/59	41/18903	0.000282974	0.00153278	0.000628157	HSPA5/HSPA8/HSPA1A	3
GO:0032733	positive regulation of interleukin-10 production	3/59	41/18903	0.000282974	0.00153278	0.000628157	IL4/IL6/HMGB1	3
GO:0046879	hormone secretion	6/59	291/18903	0.00028717	0.00155286	0.000636387	EDN1/CREB1/RAF1/PTPN11/IL6/PPARG	6
GO:0001823	mesonephros development	4/59	102/18903	0.000289578	0.00156058	0.000639552	BCL2/VEGFA/RARA/FGF2	4
GO:0016575	histone deacetylation	4/59	102/18903	0.000289578	0.00156058	0.000639552	HDAC1/VEGFA/KAT2A/HDAC2	4
GO:0002700	regulation of production of molecular mediator of immune response	5/59	187/18903	0.000291672	0.00156657	0.000642004	IL4/APOA1/IL6/IFNB1/IL2	5
GO:0048469	cell maturation	5/59	187/18903	0.000291672	0.00156657	0.000642004	APP/EDN1/BCL2/VEGFA/PPARG	5
GO:0032677	regulation of interleukin-8 production	4/59	103/18903	0.000300581	0.00160899	0.000659389	HSPA1A/LBP/IL6/HMGB1	4
GO:0048144	fibroblast proliferation	4/59	103/18903	0.000300581	0.00160899	0.000659389	JUN/HRAS/ESR1/KAT2A	4
GO:0010453	regulation of cell fate commitment	3/59	42/18903	0.000304067	0.0016222	0.000664804	HDAC1/HDAC2/FGF2	3
GO:2000403	positive regulation of lymphocyte migration	3/59	42/18903	0.000304067	0.0016222	0.000664804	APP/CXCL12/RHOA	3
GO:0032637	interleukin-8 production	4/59	104/18903	0.00031188	0.00165833	0.000679609	HSPA1A/LBP/IL6/HMGB1	4
GO:0042100	B cell proliferation	4/59	104/18903	0.00031188	0.00165833	0.000679609	IL4/BCL2/IFNB1/IL2	4
GO:0006875	cellular metal ion homeostasis	7/59	420/18903	0.000320419	0.00169806	0.000695891	APP/CXCL12/EDN1/BCL2/PLCG1/PTPN6/FGF2	7
GO:0045860	positive regulation of protein kinase activity	7/59	420/18903	0.000320419	0.00169806	0.000695891	ADRB2/EDN1/IL4/HRAS/VEGFA/RHOA/FGF2	7
GO:0071868	cellular response to monoamine stimulus	4/59	105/18903	0.000323481	0.0017086	0.000700212	APP/CHRM1/GNB1/HDAC2	4
GO:0071870	cellular response to catecholamine stimulus	4/59	105/18903	0.000323481	0.0017086	0.000700212	APP/CHRM1/GNB1/HDAC2	4
GO:0045622	regulation of T-helper cell differentiation	3/59	43/18903	0.000326149	0.001717	0.000703653	IL4/RARA/IL2	3
GO:0071364	cellular response to epidermal growth factor stimulus	3/59	43/18903	0.000326149	0.001717	0.000703653	PTPN11/PLCG1/FOS	3
GO:0031099	regeneration	5/59	192/18903	0.000329349	0.00173098	0.000709384	CXCL12/JUN/BCL2/IL6/MMP2	5
GO:0010959	regulation of metal ion transport	7/59	423/18903	0.000334476	0.00175504	0.000719241	ADRB2/CXCL12/PTGS2/BCL2/PLCG1/PTPN6/RHOA	7
GO:0042102	positive regulation of T cell proliferation	4/59	106/18903	0.000335389	0.00175693	0.000720017	IL4/IL6/HMGB1/IL2	4
GO:0009914	hormone transport	6/59	300/18903	0.000337912	0.00176724	0.000724243	EDN1/CREB1/RAF1/PTPN11/IL6/PPARG	6
GO:0062207	regulation of pattern recognition receptor signaling pathway	4/59	107/18903	0.000347607	0.00181496	0.000743801	HSPA1A/ESR1/LBP/HMGB1	4
GO:0021762	substantia nigra development	3/59	44/18903	0.000349239	0.00181753	0.000744851	HSPA5/RHOA/FGF2	3
GO:0072538	T-helper 17 type immune response	3/59	44/18903	0.000349239	0.00181753	0.000744851	IL4/IL6/IL2	3
GO:0032231	regulation of actin filament bundle assembly	4/59	108/18903	0.000360141	0.00186512	0.000764355	APOA1/RHOA/LPAR1/MET	4
GO:0071867	response to monoamine	4/59	108/18903	0.000360141	0.00186512	0.000764355	APP/CHRM1/GNB1/HDAC2	4
GO:0071869	response to catecholamine	4/59	108/18903	0.000360141	0.00186512	0.000764355	APP/CHRM1/GNB1/HDAC2	4
GO:0051047	positive regulation of secretion	6/59	304/18903	0.000362607	0.00187484	0.000768341	CXCL12/EDN1/IL4/CREB1/PTPN11/PPARG	6
GO:0018394	peptidyl-lysine acetylation	5/59	197/18903	0.000370607	0.00189959	0.000778481	EP300/CREBBP/NCOA1/KAT2A/HDAC2	5
GO:0030038	contractile actin filament bundle assembly	4/59	109/18903	0.000372995	0.00189959	0.000778481	APOA1/RHOA/LPAR1/MET	4
GO:0043149	stress fiber assembly	4/59	109/18903	0.000372995	0.00189959	0.000778481	APOA1/RHOA/LPAR1/MET	4
GO:0030501	positive regulation of bone mineralization	3/59	45/18903	0.000373357	0.00189959	0.000778481	ADRB2/RXRA/RXRB	3
GO:0030574	collagen catabolic process	3/59	45/18903	0.000373357	0.00189959	0.000778481	MMP9/MMP1/MMP2	3
GO:0030890	positive regulation of B cell proliferation	3/59	45/18903	0.000373357	0.00189959	0.000778481	IL4/BCL2/IL2	3
GO:0043620	regulation of DNA-templated transcription in response to stress	3/59	45/18903	0.000373357	0.00189959	0.000778481	JUN/HSPA5/VEGFA	3
GO:0046636	negative regulation of alpha-beta T cell activation	3/59	45/18903	0.000373357	0.00189959	0.000778481	IL4/HMGB1/IL2	3
GO:0060964	regulation of miRNA-mediated gene silencing	3/59	45/18903	0.000373357	0.00189959	0.000778481	ESR1/IL6/PPARG	3
GO:0062208	positive regulation of pattern recognition receptor signaling pathway	3/59	45/18903	0.000373357	0.00189959	0.000778481	HSPA1A/LBP/HMGB1	3
GO:0002695	negative regulation of leukocyte activation	5/59	198/18903	0.000379308	0.00192679	0.000789628	IL4/IFNB1/HMGB1/PTPN6/IL2	5
GO:0044403	biological process involved in symbiotic interaction	6/59	307/18903	0.000382041	0.00193758	0.00079405	EP300/HDAC1/JUN/HSPA8/HSPA1A/HMGB1	6
GO:0043393	regulation of protein binding	5/59	200/18903	0.000397172	0.00201112	0.000824188	EP300/APP/ADRB2/PPARA/MMP9	5
GO:1990090	cellular response to nerve growth factor stimulus	3/59	46/18903	0.000398522	0.00201475	0.000825676	APP/HSPA5/KAT2A	3
GO:1901222	regulation of NIK/NF-kappaB signaling	4/59	111/18903	0.000399684	0.00201742	0.000826772	EP300/APP/EDN1/RHOA	4
GO:0051216	cartilage development	5/59	201/18903	0.000406339	0.00204777	0.000839209	EDN1/PTPN11/KAT2A/RARA/FGF2	5
GO:0007409	axonogenesis	7/59	438/18903	0.000412398	0.00207502	0.000850377	APP/CXCL12/EDN1/CREB1/BCL2/PTPN11/VEGFA	7
GO:0043587	tongue morphogenesis	2/59	10/18903	0.000424099	0.00211051	0.000864919	HDAC1/HDAC2	2
GO:0048304	positive regulation of isotype switching to IgG isotypes	2/59	10/18903	0.000424099	0.00211051	0.000864919	IL4/IL2	2
GO:0006110	regulation of glycolytic process	3/59	47/18903	0.000424752	0.00211051	0.000864919	EP300/APP/PPARA	3
GO:0030521	androgen receptor signaling pathway	3/59	47/18903	0.000424752	0.00211051	0.000864919	EP300/HDAC1/RHOA	3
GO:0031294	lymphocyte costimulation	3/59	47/18903	0.000424752	0.00211051	0.000864919	IL4/PTPN11/PTPN6	3
GO:0070849	response to epidermal growth factor	3/59	47/18903	0.000424752	0.00211051	0.000864919	PTPN11/PLCG1/FOS	3
GO:0140353	lipid export from cell	3/59	47/18903	0.000424752	0.00211051	0.000864919	EDN1/PTGS2/PTPN11	3
GO:1900368	regulation of post-transcriptional gene silencing by RNA	3/59	47/18903	0.000424752	0.00211051	0.000864919	ESR1/IL6/PPARG	3
GO:0002456	T cell mediated immunity	4/59	113/18903	0.000427711	0.00211531	0.000866888	IL4/IL6/IFNB1/HMGB1	4
GO:0006939	smooth muscle contraction	4/59	113/18903	0.000427711	0.00211531	0.000866888	ADRB2/EDN1/PTGS2/RHOA	4
GO:1905954	positive regulation of lipid localization	4/59	113/18903	0.000427711	0.00211531	0.000866888	EDN1/APOA1/RXRA/PPARG	4
GO:0031032	actomyosin structure organization	5/59	204/18903	0.000434803	0.00214373	0.000878533	EDN1/APOA1/RHOA/LPAR1/MET	5
GO:0050864	regulation of B cell activation	5/59	204/18903	0.000434803	0.00214373	0.000878533	IL4/BCL2/IL6/PTPN6/IL2	5
GO:0002526	acute inflammatory response	4/59	114/18903	0.000442239	0.00217702	0.000892176	PTGS2/IL4/LBP/IL6	4
GO:0002673	regulation of acute inflammatory response	3/59	48/18903	0.000452067	0.00220158	0.000902242	PTGS2/IL4/IL6	3
GO:0006953	acute-phase response	3/59	48/18903	0.000452067	0.00220158	0.000902242	PTGS2/LBP/IL6	3
GO:0010171	body morphogenesis	3/59	48/18903	0.000452067	0.00220158	0.000902242	EP300/PTPN11/MMP2	3
GO:0045981	positive regulation of nucleotide metabolic process	3/59	48/18903	0.000452067	0.00220158	0.000902242	APP/IL4/PPARA	3
GO:0060147	regulation of post-transcriptional gene silencing	3/59	48/18903	0.000452067	0.00220158	0.000902242	ESR1/IL6/PPARG	3
GO:1900544	positive regulation of purine nucleotide metabolic process	3/59	48/18903	0.000452067	0.00220158	0.000902242	APP/IL4/PPARA	3
GO:1990089	response to nerve growth factor	3/59	48/18903	0.000452067	0.00220158	0.000902242	APP/HSPA5/KAT2A	3
GO:0042303	molting cycle	4/59	115/18903	0.000457115	0.002216	0.000908152	PTGS2/HDAC1/BCL2/HDAC2	4
GO:0042633	hair cycle	4/59	115/18903	0.000457115	0.002216	0.000908152	PTGS2/HDAC1/BCL2/HDAC2	4
GO:1904892	regulation of receptor signaling pathway via STAT	4/59	115/18903	0.000457115	0.002216	0.000908152	IL4/IL6/IFNB1/PPARG	4
GO:0010975	regulation of neuron projection development	7/59	446/18903	0.000459547	0.00222441	0.000911596	EP300/CXCL12/HSPA5/VEGFA/HDAC2/RHOA/LPAR1	7
GO:0009150	purine ribonucleotide metabolic process	7/59	447/18903	0.000465732	0.00225092	0.000922463	EP300/APP/IL4/PPARA/HSPA8/HSPA1A/RHOA	7
GO:0019058	viral life cycle	6/59	319/18903	0.000468082	0.00225885	0.000925712	PPARA/HSPA8/HSPA1A/BCL2/IFNB1/HMGB1	6
GO:0051702	biological process involved in interaction with symbiont	4/59	116/18903	0.000472346	0.00227254	0.000931322	EP300/HDAC1/JUN/HSPA8	4
GO:0072009	nephron epithelium development	4/59	116/18903	0.000472346	0.00227254	0.000931322	BCL2/VEGFA/STAT1/FGF2	4
GO:0032869	cellular response to insulin stimulus	5/59	208/18903	0.000475067	0.00228219	0.000935276	NCOA1/YWHAG/PTPN11/PPARG/STAT1	5
GO:0045933	positive regulation of muscle contraction	3/59	49/18903	0.000480484	0.00229781	0.00094168	EDN1/PTGS2/RHOA	3
GO:2000378	negative regulation of reactive oxygen species metabolic process	3/59	49/18903	0.000480484	0.00229781	0.00094168	PPARA/BCL2/RHOA	3
GO:2000404	regulation of T cell migration	3/59	49/18903	0.000480484	0.00229781	0.00094168	APP/CXCL12/RHOA	3
GO:0043406	positive regulation of MAP kinase activity	4/59	117/18903	0.000487935	0.00232298	0.000951992	EDN1/HRAS/VEGFA/FGF2	4
GO:0045582	positive regulation of T cell differentiation	4/59	117/18903	0.000487935	0.00232298	0.000951992	IL4/RARA/RHOA/IL2	4
GO:0071887	leukocyte apoptotic process	4/59	117/18903	0.000487935	0.00232298	0.000951992	CXCL12/BCL2/IL6/IL2	4
GO:0002718	regulation of cytokine production involved in immune response	4/59	118/18903	0.000503887	0.00239534	0.000981649	IL4/APOA1/IL6/IFNB1	4
GO:0060541	respiratory system development	5/59	211/18903	0.000507065	0.00240686	0.000986368	EP300/CREB1/VEGFA/RARA/FGF2	5
GO:0060966	regulation of gene silencing by RNA	3/59	50/18903	0.000510023	0.0024173	0.000990647	ESR1/IL6/PPARG	3
GO:0010887	negative regulation of cholesterol storage	2/59	11/18903	0.000517303	0.0024409	0.00100032	PPARA/PPARG	2
GO:2000320	negative regulation of T-helper 17 cell differentiation	2/59	11/18903	0.000517303	0.0024409	0.00100032	IL4/IL2	2
GO:2000672	negative regulation of motor neuron apoptotic process	2/59	11/18903	0.000517303	0.0024409	0.00100032	BCL2/RHOA	2
GO:0042098	T cell proliferation	5/59	212/18903	0.000518083	0.00244097	0.00100035	IL4/IL6/HMGB1/PTPN6/IL2	5
GO:0032609	interferon-gamma production	4/59	119/18903	0.000520207	0.00244375	0.00100149	HRAS/RARA/HMGB1/IL2	4
GO:0032649	regulation of interferon-gamma production	4/59	119/18903	0.000520207	0.00244375	0.00100149	HRAS/RARA/HMGB1/IL2	4
GO:0051960	regulation of nervous system development	7/59	456/18903	0.000524453	0.00246006	0.00100817	CXCL12/HDAC1/IL6/VEGFA/RARA/HDAC2/FGF2	7
GO:0002367	cytokine production involved in immune response	4/59	120/18903	0.000536901	0.00251105	0.00102907	IL4/APOA1/IL6/IFNB1	4
GO:0035967	cellular response to topologically incorrect protein	4/59	120/18903	0.000536901	0.00251105	0.00102907	EP300/HSPA5/HSPA8/HSPA1A	4
GO:0019083	viral transcription	3/59	51/18903	0.000540702	0.00251407	0.0010303	EP300/HDAC1/JUN	3
GO:0022602	ovulation cycle process	3/59	51/18903	0.000540702	0.00251407	0.0010303	HSPA5/ESR1/MMP2	3
GO:0030850	prostate gland development	3/59	51/18903	0.000540702	0.00251407	0.0010303	ESR1/RARA/MMP2	3
GO:0045058	T cell selection	3/59	51/18903	0.000540702	0.00251407	0.0010303	BCL2/IL6/RHOA	3
GO:0043500	muscle adaptation	4/59	122/18903	0.000571426	0.00264664	0.00108463	EDN1/PPARA/PRKCA/PPARG	4
GO:0048013	ephrin receptor signaling pathway	3/59	52/18903	0.000572538	0.00264664	0.00108463	PTPN11/MMP9/MMP2	3
GO:0051496	positive regulation of stress fiber assembly	3/59	52/18903	0.000572538	0.00264664	0.00108463	APOA1/RHOA/LPAR1	3
GO:0060612	adipose tissue development	3/59	52/18903	0.000572538	0.00264664	0.00108463	NCOA1/HRAS/PPARG	3
GO:0022612	gland morphogenesis	4/59	123/18903	0.000589268	0.00271217	0.00111149	BCL2/ESR1/IL6/MMP2	4
GO:0030282	bone mineralization	4/59	123/18903	0.000589268	0.00271217	0.00111149	ADRB2/PTGS2/RXRA/RXRB	4
GO:0046887	positive regulation of hormone secretion	4/59	123/18903	0.000589268	0.00271217	0.00111149	EDN1/CREB1/PTPN11/PPARG	4
GO:0009259	ribonucleotide metabolic process	7/59	466/18903	0.000596488	0.00274143	0.00112348	EP300/APP/IL4/PPARA/HSPA8/HSPA1A/RHOA	7
GO:0002639	positive regulation of immunoglobulin production	3/59	53/18903	0.000605548	0.00275919	0.00113076	IL4/IL6/IL2	3
GO:0006111	regulation of gluconeogenesis	3/59	53/18903	0.000605548	0.00275919	0.00113076	EP300/PPARA/KAT2A	3
GO:0010874	regulation of cholesterol efflux	3/59	53/18903	0.000605548	0.00275919	0.00113076	APOA1/RXRA/PPARG	3
GO:0048146	positive regulation of fibroblast proliferation	3/59	53/18903	0.000605548	0.00275919	0.00113076	JUN/HRAS/ESR1	3
GO:0051155	positive regulation of striated muscle cell differentiation	3/59	53/18903	0.000605548	0.00275919	0.00113076	EDN1/BCL2/KAT2A	3
GO:0071622	regulation of granulocyte chemotaxis	3/59	53/18903	0.000605548	0.00275919	0.00113076	EDN1/IL4/LBP	3
GO:0060788	ectodermal placode formation	2/59	12/18903	0.000619518	0.00280678	0.00115026	HDAC1/HDAC2	2
GO:0071697	ectodermal placode morphogenesis	2/59	12/18903	0.000619518	0.00280678	0.00115026	HDAC1/HDAC2	2
GO:1904177	regulation of adipose tissue development	2/59	12/18903	0.000619518	0.00280678	0.00115026	NCOA1/PPARG	2
GO:2000317	negative regulation of T-helper 17 type immune response	2/59	12/18903	0.000619518	0.00280678	0.00115026	IL4/IL2	2
GO:0050866	negative regulation of cell activation	5/59	221/18903	0.000625553	0.00283009	0.00115982	IL4/IFNB1/HMGB1/PTPN6/IL2	5
GO:0010883	regulation of lipid storage	3/59	54/18903	0.000639752	0.00288613	0.00118278	PPARA/IL6/PPARG	3
GO:0030857	negative regulation of epithelial cell differentiation	3/59	54/18903	0.000639752	0.00288613	0.00118278	VEGFA/STAT1/MMP9	3
GO:0016570	histone modification	7/59	474/18903	0.000659619	0.00297155	0.00121779	EP300/HDAC1/CREBBP/NCOA1/VEGFA/KAT2A/HDAC2	7
GO:0097191	extrinsic apoptotic signaling pathway	5/59	224/18903	0.000664848	0.00299088	0.00122571	IL4/HSPA1A/BCL2/RAF1/IL2	5
GO:0019693	ribose phosphate metabolic process	7/59	475/18903	0.000667871	0.00300024	0.00122955	EP300/APP/IL4/PPARA/HSPA8/HSPA1A/RHOA	7
GO:0031103	axon regeneration	3/59	55/18903	0.000675165	0.00302023	0.00123774	JUN/BCL2/MMP2	3
GO:0070169	positive regulation of biomineral tissue development	3/59	55/18903	0.000675165	0.00302023	0.00123774	ADRB2/RXRA/RXRB	3
GO:2000107	negative regulation of leukocyte apoptotic process	3/59	55/18903	0.000675165	0.00302023	0.00123774	CXCL12/BCL2/IL2	3
GO:0006163	purine nucleotide metabolic process	7/59	476/18903	0.000676205	0.00302063	0.0012379	EP300/APP/IL4/PPARA/HSPA8/HSPA1A/RHOA	7
GO:0045931	positive regulation of mitotic cell cycle	4/59	129/18903	0.000704732	0.00313926	0.00128652	APP/CYP1A1/PRKCA/PTPN11	4
GO:2000027	regulation of animal organ morphogenesis	4/59	129/18903	0.000704732	0.00313926	0.00128652	EDN1/VEGFA/RHOA/FGF2	4
GO:0042733	embryonic digit morphogenesis	3/59	56/18903	0.000711806	0.00315313	0.0012922	HDAC1/CREBBP/HDAC2	3
GO:0043470	regulation of carbohydrate catabolic process	3/59	56/18903	0.000711806	0.00315313	0.0012922	EP300/APP/PPARA	3
GO:0060998	regulation of dendritic spine development	3/59	56/18903	0.000711806	0.00315313	0.0012922	HDAC2/LPAR1/IL2	3
GO:0110151	positive regulation of biomineralization	3/59	56/18903	0.000711806	0.00315313	0.0012922	ADRB2/RXRA/RXRB	3
GO:0019079	viral genome replication	4/59	130/18903	0.000725424	0.00319238	0.00130829	PPARA/HSPA8/BCL2/IFNB1	4
GO:0032874	positive regulation of stress-activated MAPK cascade	4/59	130/18903	0.000725424	0.00319238	0.00130829	APP/HRAS/VEGFA/HMGB1	4
GO:0045621	positive regulation of lymphocyte differentiation	4/59	130/18903	0.000725424	0.00319238	0.00130829	IL4/RARA/RHOA/IL2	4
GO:0019216	regulation of lipid metabolic process	6/59	347/18903	0.000727849	0.00319238	0.00130829	PTGS2/APOA1/PPARA/CREB1/PPARG/FGF2	6
GO:0010745	negative regulation of macrophage derived foam cell differentiation	2/59	13/18903	0.000730688	0.00319238	0.00130829	PPARA/PPARG	2
GO:0070932	histone H3 deacetylation	2/59	13/18903	0.000730688	0.00319238	0.00130829	HDAC1/HDAC2	2
GO:0071287	cellular response to manganese ion	2/59	13/18903	0.000730688	0.00319238	0.00130829	APP/HSPA5	2
GO:0071696	ectodermal placode development	2/59	13/18903	0.000730688	0.00319238	0.00130829	HDAC1/HDAC2	2
GO:0097048	dendritic cell apoptotic process	2/59	13/18903	0.000730688	0.00319238	0.00130829	CXCL12/BCL2	2
GO:2000668	regulation of dendritic cell apoptotic process	2/59	13/18903	0.000730688	0.00319238	0.00130829	CXCL12/BCL2	2
GO:0048588	developmental cell growth	5/59	229/18903	0.000734418	0.00320428	0.00131316	APP/CXCL12/EDN1/PPARA/VEGFA	5
GO:0022411	cellular component disassembly	7/59	483/18903	0.000736885	0.00321064	0.00131577	ADRB2/HSPA8/PRKCA/IL6/MMP9/MMP1/MMP2	7
GO:0006473	protein acetylation	5/59	230/18903	0.000748962	0.00325309	0.00133317	EP300/CREBBP/NCOA1/KAT2A/HDAC2	5
GO:0010332	response to gamma radiation	3/59	57/18903	0.00074969	0.00325309	0.00133317	HSPA5/HRAS/BCL2	3
GO:0061756	leukocyte adhesion to vascular endothelial cell	3/59	57/18903	0.00074969	0.00325309	0.00133317	CXCL12/IL6/RHOA	3
GO:0070304	positive regulation of stress-activated protein kinase signaling cascade	4/59	132/18903	0.000768092	0.0033284	0.00136403	APP/HRAS/VEGFA/HMGB1	4
GO:0031346	positive regulation of cell projection organization	6/59	352/18903	0.000784116	0.00339322	0.00139059	EP300/CXCL12/HSPA5/HRAS/VEGFA/KAT2A	6
GO:0001101	response to acid chemical	4/59	133/18903	0.000790079	0.00341438	0.00139927	EDN1/VEGFA/MMP2/RHOA	4
GO:0060560	developmental growth involved in morphogenesis	5/59	233/18903	0.00079389	0.00342621	0.00140411	APP/CXCL12/EDN1/ESR1/VEGFA	5
GO:0046883	regulation of hormone secretion	5/59	234/18903	0.000809305	0.00348801	0.00142944	EDN1/CREB1/PTPN11/IL6/PPARG	5
GO:0072593	reactive oxygen species metabolic process	5/59	235/18903	0.000824942	0.0035506	0.00145509	EDN1/CYP1A1/PPARA/BCL2/RHOA	5
GO:0002763	positive regulation of myeloid leukocyte differentiation	3/59	59/18903	0.000829259	0.00356436	0.00146073	CREB1/PRKCA/FOS	3
GO:0032736	positive regulation of interleukin-13 production	2/59	14/18903	0.00085076	0.00363226	0.00148856	IL4/RARA	2
GO:0043922	negative regulation by host of viral transcription	2/59	14/18903	0.00085076	0.00363226	0.00148856	HDAC1/JUN	2
GO:0048302	regulation of isotype switching to IgG isotypes	2/59	14/18903	0.00085076	0.00363226	0.00148856	IL4/IL2	2
GO:0050930	induction of positive chemotaxis	2/59	14/18903	0.00085076	0.00363226	0.00148856	CXCL12/VEGFA	2
GO:2001171	positive regulation of ATP biosynthetic process	2/59	14/18903	0.00085076	0.00363226	0.00148856	IL4/PPARA	2
GO:0016358	dendrite development	5/59	237/18903	0.000856893	0.00365355	0.00149728	APP/HDAC2/RHOA/LPAR1/IL2	5
GO:0010565	regulation of cellular ketone metabolic process	4/59	136/18903	0.000858707	0.00365639	0.00149845	PTGS2/APOA1/PPARA/PPARG	4
GO:0001658	branching involved in ureteric bud morphogenesis	3/59	60/18903	0.000870977	0.00369875	0.00151581	BCL2/VEGFA/FGF2	3
GO:0046686	response to cadmium ion	3/59	60/18903	0.000870977	0.00369875	0.00151581	JUN/FOS/MMP9	3
GO:0030003	cellular cation homeostasis	7/59	499/18903	0.000891884	0.00378249	0.00155013	APP/CXCL12/EDN1/BCL2/PLCG1/PTPN6/FGF2	7
GO:0008544	epidermis development	6/59	362/18903	0.000906723	0.00383525	0.00157175	UGCG/HDAC1/PPARA/BCL2/HDAC2/FGF2	6
GO:0030879	mammary gland development	4/59	138/18903	0.000906733	0.00383525	0.00157175	CREB1/ESR1/VEGFA/FGF2	4
GO:0090311	regulation of protein deacetylation	3/59	61/18903	0.000914004	0.00386088	0.00158225	EP300/VEGFA/KAT2A	3
GO:0008277	regulation of G protein-coupled receptor signaling pathway	4/59	139/18903	0.000931442	0.00392413	0.00160817	ADRB2/EDN1/PRKCA/MET	4
GO:0050852	T cell receptor signaling pathway	4/59	139/18903	0.000931442	0.00392413	0.00160817	HRAS/PLCG1/PTPN6/IKBKG	4
GO:0031102	neuron projection regeneration	3/59	62/18903	0.000958358	0.004011	0.00164377	JUN/BCL2/MMP2	3
GO:0032233	positive regulation of actin filament bundle assembly	3/59	62/18903	0.000958358	0.004011	0.00164377	APOA1/RHOA/LPAR1	3
GO:0043030	regulation of macrophage activation	3/59	62/18903	0.000958358	0.004011	0.00164377	IL4/LBP/IL6	3
GO:1903409	reactive oxygen species biosynthetic process	3/59	62/18903	0.000958358	0.004011	0.00164377	CYP1A1/PPARA/RHOA	3
GO:1904036	negative regulation of epithelial cell apoptotic process	3/59	62/18903	0.000958358	0.004011	0.00164377	IL4/PPARA/BCL2	3
GO:0002449	lymphocyte mediated immunity	6/59	367/18903	0.000973328	0.00406815	0.00166719	IL4/IL6/IFNB1/HMGB1/PTPN6/IL2	6
GO:0002903	negative regulation of B cell apoptotic process	2/59	15/18903	0.000979677	0.00406815	0.00166719	BCL2/IL2	2
GO:0010889	regulation of sequestering of triglyceride	2/59	15/18903	0.000979677	0.00406815	0.00166719	PPARA/PPARG	2
GO:0045064	T-helper 2 cell differentiation	2/59	15/18903	0.000979677	0.00406815	0.00166719	IL4/RARA	2
GO:0048291	isotype switching to IgG isotypes	2/59	15/18903	0.000979677	0.00406815	0.00166719	IL4/IL2	2
GO:2000671	regulation of motor neuron apoptotic process	2/59	15/18903	0.000979677	0.00406815	0.00166719	BCL2/RHOA	2
GO:0006986	response to unfolded protein	4/59	141/18903	0.000982279	0.00407364	0.00166944	EP300/HSPA5/HSPA8/HSPA1A	4
GO:0045453	bone resorption	3/59	63/18903	0.00100405	0.00415853	0.00170423	ADRB2/PRKCA/IL6	3
GO:0038061	NIK/NF-kappaB signaling	4/59	142/18903	0.00100842	0.00416577	0.0017072	EP300/APP/EDN1/RHOA	4
GO:1903900	regulation of viral life cycle	4/59	142/18903	0.00100842	0.00416577	0.0017072	PPARA/BCL2/IFNB1/HMGB1	4
GO:0031098	stress-activated protein kinase signaling cascade	5/59	246/18903	0.00101224	0.00417614	0.00171145	APP/HRAS/VEGFA/HMGB1/RHOA	5
GO:0030534	adult behavior	4/59	143/18903	0.00103504	0.00426468	0.00174774	APP/CXCL12/PPARA/HDAC2	4
GO:0045862	positive regulation of proteolysis	6/59	372/18903	0.00104365	0.0042946	0.00175999	APP/HSPA1A/HMGB1/HDAC2/PPARG/RHOA	6
GO:0002218	activation of innate immune response	3/59	64/18903	0.00105111	0.0043086	0.00176573	EP300/CREBBP/HMGB1	3
GO:0002712	regulation of B cell mediated immunity	3/59	64/18903	0.00105111	0.0043086	0.00176573	IL4/PTPN6/IL2	3
GO:0002889	regulation of immunoglobulin mediated immune response	3/59	64/18903	0.00105111	0.0043086	0.00176573	IL4/PTPN6/IL2	3
GO:0006338	chromatin remodeling	6/59	373/18903	0.00105817	0.00433197	0.00177531	EP300/HDAC1/ESR1/KAT2A/HMGB1/HDAC2	6
GO:0010508	positive regulation of autophagy	4/59	144/18903	0.00106215	0.00434269	0.0017797	ADRB2/IL4/HMGB1/IKBKG	4
GO:0045926	negative regulation of growth	5/59	249/18903	0.0010684	0.00436265	0.00178788	ADRB2/PPARA/HSPA1A/BCL2/ESR2	5
GO:0032613	interleukin-10 production	3/59	65/18903	0.00109954	0.00446687	0.00183059	IL4/IL6/HMGB1	3
GO:0032653	regulation of interleukin-10 production	3/59	65/18903	0.00109954	0.00446687	0.00183059	IL4/IL6/HMGB1	3
GO:1905330	regulation of morphogenesis of an epithelium	3/59	65/18903	0.00109954	0.00446687	0.00183059	ESR1/VEGFA/FGF2	3
GO:2000272	negative regulation of signaling receptor activity	3/59	65/18903	0.00109954	0.00446687	0.00183059	PPARA/PPARG/ESR2	3
GO:0045986	negative regulation of smooth muscle contraction	2/59	16/18903	0.00111739	0.00450687	0.00184699	ADRB2/PTGS2	2
GO:0071391	cellular response to estrogen stimulus	2/59	16/18903	0.00111739	0.00450687	0.00184699	ESR1/RARA	2
GO:1903799	negative regulation of miRNA maturation	2/59	16/18903	0.00111739	0.00450687	0.00184699	ESR1/IL6	2
GO:2000696	regulation of epithelial cell differentiation involved in kidney development	2/59	16/18903	0.00111739	0.00450687	0.00184699	STAT1/MMP9	2
GO:0050767	regulation of neurogenesis	6/59	377/18903	0.00111782	0.00450687	0.00184699	CXCL12/HDAC1/IL6/VEGFA/HDAC2/FGF2	6
GO:0031333	negative regulation of protein-containing complex assembly	4/59	146/18903	0.00111787	0.00450687	0.00184699	EP300/HSPA5/RAF1/HMGB1	4
GO:0010951	negative regulation of endopeptidase activity	5/59	252/18903	0.00112685	0.00452588	0.00185478	APP/PTGS2/RAF1/VEGFA/MMP9	5
GO:0048762	mesenchymal cell differentiation	5/59	252/18903	0.00112685	0.00452588	0.00185478	EDN1/BCL2/IL6/HDAC2/STAT1	5
GO:0050851	antigen receptor-mediated signaling pathway	5/59	252/18903	0.00112685	0.00452588	0.00185478	HRAS/BCL2/PLCG1/PTPN6/IKBKG	5
GO:0045598	regulation of fat cell differentiation	4/59	147/18903	0.00114649	0.00457586	0.00187526	PTGS2/CREB1/IL6/PPARG	4
GO:0051592	response to calcium ion	4/59	147/18903	0.00114649	0.00457586	0.00187526	EDN1/JUN/HSPA5/FOS	4
GO:0106106	cold-induced thermogenesis	4/59	147/18903	0.00114649	0.00457586	0.00187526	ADRB2/IL4/CPT2/VEGFA	4
GO:0120161	regulation of cold-induced thermogenesis	4/59	147/18903	0.00114649	0.00457586	0.00187526	ADRB2/IL4/CPT2/VEGFA	4
GO:0030219	megakaryocyte differentiation	3/59	66/18903	0.00114935	0.00457586	0.00187526	EP300/PTPN11/PTPN6	3
GO:0060675	ureteric bud morphogenesis	3/59	66/18903	0.00114935	0.00457586	0.00187526	BCL2/VEGFA/FGF2	3
GO:0071300	cellular response to retinoic acid	3/59	66/18903	0.00114935	0.00457586	0.00187526	CREB1/RARA/HDAC2	3
GO:0042326	negative regulation of phosphorylation	6/59	381/18903	0.00118002	0.00469211	0.0019229	JUN/PPARA/YWHAG/PPARG/PTPN6/IL2	6
GO:0030888	regulation of B cell proliferation	3/59	67/18903	0.00120057	0.00476192	0.00195151	IL4/BCL2/IL2	3
GO:0072171	mesonephric tubule morphogenesis	3/59	67/18903	0.00120057	0.00476192	0.00195151	BCL2/VEGFA/FGF2	3
GO:0010821	regulation of mitochondrion organization	4/59	150/18903	0.00123542	0.00489404	0.00200566	EP300/HSPA1A/PPARG/MMP9	4
GO:0045670	regulation of osteoclast differentiation	3/59	68/18903	0.00125321	0.00495836	0.00203201	IL4/CREB1/FOS	3
GO:0031649	heat generation	2/59	17/18903	0.00126383	0.00497566	0.0020391	ADRB2/PTGS2	2
GO:0033189	response to vitamin A	2/59	17/18903	0.00126383	0.00497566	0.0020391	CYP1A1/RARA	2
GO:0043923	positive regulation by host of viral transcription	2/59	17/18903	0.00126383	0.00497566	0.0020391	EP300/JUN	2
GO:1900034	regulation of cellular response to heat	2/59	17/18903	0.00126383	0.00497566	0.0020391	EP300/CREBBP	2
GO:0072006	nephron development	4/59	152/18903	0.00129732	0.00510121	0.00209056	BCL2/VEGFA/STAT1/FGF2	4
GO:0014015	positive regulation of gliogenesis	3/59	69/18903	0.00130729	0.00512141	0.00209883	HDAC1/IL6/HDAC2	3
GO:0055021	regulation of cardiac muscle tissue growth	3/59	69/18903	0.00130729	0.00512141	0.00209883	EDN1/PPARA/FGF2	3
GO:2000401	regulation of lymphocyte migration	3/59	69/18903	0.00130729	0.00512141	0.00209883	APP/CXCL12/RHOA	3
GO:0034976	response to endoplasmic reticulum stress	5/59	261/18903	0.00131649	0.00515113	0.00211101	EP300/JUN/HSPA5/HSPA1A/BCL2	5
GO:0043524	negative regulation of neuron apoptotic process	4/59	154/18903	0.00136137	0.00530827	0.00217541	JUN/HRAS/BCL2/RHOA	4
GO:0051092	positive regulation of NF-kappaB transcription factor activity	4/59	154/18903	0.00136137	0.00530827	0.00217541	EP300/APP/HSPA1A/IKBKG	4
GO:0010466	negative regulation of peptidase activity	5/59	263/18903	0.00136165	0.00530827	0.00217541	APP/PTGS2/RAF1/VEGFA/MMP9	5
GO:0035148	tube formation	4/59	155/18903	0.00139421	0.00541531	0.00221928	VEGFA/KAT2A/RARA/FGF2	4
GO:0050871	positive regulation of B cell activation	4/59	155/18903	0.00139421	0.00541531	0.00221928	IL4/BCL2/IL6/IL2	4
GO:2001236	regulation of extrinsic apoptotic signaling pathway	4/59	155/18903	0.00139421	0.00541531	0.00221928	IL4/HSPA1A/BCL2/RAF1	4
GO:0006474	N-terminal protein amino acid acetylation	2/59	18/18903	0.00141896	0.00542862	0.00222473	EP300/CREBBP	2
GO:0030730	sequestering of triglyceride	2/59	18/18903	0.00141896	0.00542862	0.00222473	PPARA/PPARG	2
GO:0032310	prostaglandin secretion	2/59	18/18903	0.00141896	0.00542862	0.00222473	EDN1/PTGS2	2
GO:0045623	negative regulation of T-helper cell differentiation	2/59	18/18903	0.00141896	0.00542862	0.00222473	IL4/IL2	2
GO:0045722	positive regulation of gluconeogenesis	2/59	18/18903	0.00141896	0.00542862	0.00222473	PPARA/KAT2A	2
GO:0002548	monocyte chemotaxis	3/59	71/18903	0.00141979	0.00542862	0.00222473	CXCL12/IL6/HMGB1	3
GO:0002562	somatic diversification of immune receptors via germline recombination within a single locus	3/59	71/18903	0.00141979	0.00542862	0.00222473	IL4/HMGB1/IL2	3
GO:0016444	somatic cell DNA recombination	3/59	71/18903	0.00141979	0.00542862	0.00222473	IL4/HMGB1/IL2	3
GO:0032922	circadian regulation of gene expression	3/59	71/18903	0.00141979	0.00542862	0.00222473	HDAC1/PPARA/HDAC2	3
GO:0033344	cholesterol efflux	3/59	71/18903	0.00141979	0.00542862	0.00222473	APOA1/RXRA/PPARG	3
GO:0061077	chaperone-mediated protein folding	3/59	71/18903	0.00141979	0.00542862	0.00222473	HSPA5/HSPA8/HSPA1A	3
GO:0070527	platelet aggregation	3/59	71/18903	0.00141979	0.00542862	0.00222473	PRKCA/IL6/PTPN6	3
GO:2000036	regulation of stem cell population maintenance	3/59	71/18903	0.00141979	0.00542862	0.00222473	HDAC1/KAT2A/HDAC2	3
GO:0033143	regulation of intracellular steroid hormone receptor signaling pathway	3/59	72/18903	0.00147825	0.00562514	0.00230527	EP300/HDAC1/RHOA	3
GO:0042698	ovulation cycle	3/59	72/18903	0.00147825	0.00562514	0.00230527	HSPA5/ESR1/MMP2	3
GO:0045600	positive regulation of fat cell differentiation	3/59	72/18903	0.00147825	0.00562514	0.00230527	PTGS2/CREB1/PPARG	3
GO:1900076	regulation of cellular response to insulin stimulus	3/59	72/18903	0.00147825	0.00562514	0.00230527	NCOA1/PTPN11/PPARG	3
GO:0007292	female gamete generation	4/59	159/18903	0.00153111	0.0058193	0.00238484	EDN1/PTGS2/BCL2/MMP2	4
GO:0061035	regulation of cartilage development	3/59	73/18903	0.00153821	0.00583238	0.0023902	PTPN11/KAT2A/RARA	3
GO:0072678	T cell migration	3/59	73/18903	0.00153821	0.00583238	0.0023902	APP/CXCL12/RHOA	3
GO:0051017	actin filament bundle assembly	4/59	160/18903	0.00156674	0.00591942	0.00242587	APOA1/RHOA/LPAR1/MET	4
GO:0051147	regulation of muscle cell differentiation	4/59	160/18903	0.00156674	0.00591942	0.00242587	EDN1/PPARA/BCL2/KAT2A	4
GO:1990845	adaptive thermogenesis	4/59	160/18903	0.00156674	0.00591942	0.00242587	ADRB2/IL4/CPT2/VEGFA	4
GO:0043543	protein acylation	5/59	272/18903	0.0015792	0.00593055	0.00243043	EP300/CREBBP/NCOA1/KAT2A/HDAC2	5
GO:0007213	G protein-coupled acetylcholine receptor signaling pathway	2/59	19/18903	0.00158272	0.00593055	0.00243043	CHRM1/GNB1	2
GO:0010885	regulation of cholesterol storage	2/59	19/18903	0.00158272	0.00593055	0.00243043	PPARA/PPARG	2
GO:0036003	positive regulation of transcription from RNA polymerase II promoter in response to stress	2/59	19/18903	0.00158272	0.00593055	0.00243043	HSPA5/VEGFA	2
GO:0045346	regulation of MHC class II biosynthetic process	2/59	19/18903	0.00158272	0.00593055	0.00243043	IL4/HDAC2	2
GO:0060977	coronary vasculature morphogenesis	2/59	19/18903	0.00158272	0.00593055	0.00243043	VEGFA/FGF2	2
GO:0090043	regulation of tubulin deacetylation	2/59	19/18903	0.00158272	0.00593055	0.00243043	EP300/KAT2A	2
GO:0043967	histone H4 acetylation	3/59	74/18903	0.00159967	0.00598701	0.00245357	EP300/NCOA1/KAT2A	3
GO:0016239	positive regulation of macroautophagy	3/59	75/18903	0.00166265	0.00620813	0.00254419	ADRB2/IL4/IKBKG	3
GO:0072078	nephron tubule morphogenesis	3/59	75/18903	0.00166265	0.00620813	0.00254419	BCL2/VEGFA/FGF2	3
GO:0035966	response to topologically incorrect protein	4/59	163/18903	0.00167712	0.00625482	0.00256332	EP300/HSPA5/HSPA8/HSPA1A	4
GO:0006633	fatty acid biosynthetic process	4/59	164/18903	0.00171508	0.00635917	0.00260609	EDN1/CYP1A1/PTGS2/APOA1	4
GO:0007519	skeletal muscle tissue development	4/59	164/18903	0.00171508	0.00635917	0.00260609	EP300/BCL2/FOS/RHOA	4
GO:0030856	regulation of epithelial cell differentiation	4/59	164/18903	0.00171508	0.00635917	0.00260609	VEGFA/STAT1/MMP9/FGF2	4
GO:0051100	negative regulation of binding	4/59	164/18903	0.00171508	0.00635917	0.00260609	ADRB2/JUN/PPARA/HDAC2	4
GO:0061572	actin filament bundle organization	4/59	164/18903	0.00171508	0.00635917	0.00260609	APOA1/RHOA/LPAR1/MET	4
GO:0002637	regulation of immunoglobulin production	3/59	76/18903	0.00172716	0.00637428	0.00261228	IL4/IL6/IL2	3
GO:0045685	regulation of glial cell differentiation	3/59	76/18903	0.00172716	0.00637428	0.00261228	HDAC1/IL6/HDAC2	3
GO:0060420	regulation of heart growth	3/59	76/18903	0.00172716	0.00637428	0.00261228	EDN1/PPARA/FGF2	3
GO:2000142	regulation of DNA-templated transcription initiation	3/59	76/18903	0.00172716	0.00637428	0.00261228	JUN/ESR1/HMGB1	3
GO:0110053	regulation of actin filament organization	5/59	278/18903	0.00173781	0.00639572	0.00262107	CXCL12/APOA1/RHOA/LPAR1/MET	5
GO:0001780	neutrophil homeostasis	2/59	20/18903	0.00175506	0.00639572	0.00262107	IL6/HMGB1	2
GO:0010288	response to lead ion	2/59	20/18903	0.00175506	0.00639572	0.00262107	APP/PTGS2	2
GO:0014856	skeletal muscle cell proliferation	2/59	20/18903	0.00175506	0.00639572	0.00262107	FOS/FGF2	2
GO:0015732	prostaglandin transport	2/59	20/18903	0.00175506	0.00639572	0.00262107	EDN1/PTGS2	2
GO:0043586	tongue development	2/59	20/18903	0.00175506	0.00639572	0.00262107	HDAC1/HDAC2	2
GO:0045342	MHC class II biosynthetic process	2/59	20/18903	0.00175506	0.00639572	0.00262107	IL4/HDAC2	2
GO:0060749	mammary gland alveolus development	2/59	20/18903	0.00175506	0.00639572	0.00262107	ESR1/VEGFA	2
GO:0061377	mammary gland lobule development	2/59	20/18903	0.00175506	0.00639572	0.00262107	ESR1/VEGFA	2
GO:1900221	regulation of amyloid-beta clearance	2/59	20/18903	0.00175506	0.00639572	0.00262107	IL4/HDAC1	2
GO:1903427	negative regulation of reactive oxygen species biosynthetic process	2/59	20/18903	0.00175506	0.00639572	0.00262107	PPARA/RHOA	2
GO:0034121	regulation of toll-like receptor signaling pathway	3/59	77/18903	0.00179322	0.00652731	0.00267499	ESR1/LBP/HMGB1	3
GO:0018205	peptidyl-lysine modification	6/59	414/18903	0.00180038	0.00654592	0.00268262	EP300/CREBBP/NCOA1/UBE2I/KAT2A/HDAC2	6
GO:0045913	positive regulation of carbohydrate metabolic process	3/59	78/18903	0.00186083	0.00675799	0.00276953	APP/PPARA/KAT2A	3
GO:0007193	adenylate cyclase-inhibiting G protein-coupled receptor signaling pathway	3/59	79/18903	0.00193003	0.00694357	0.00284558	CHRM1/EDN1/LPAR1	3
GO:0061333	renal tubule morphogenesis	3/59	79/18903	0.00193003	0.00694357	0.00284558	BCL2/VEGFA/FGF2	3
GO:0010878	cholesterol storage	2/59	21/18903	0.00193592	0.00694357	0.00284558	PPARA/PPARG	2
GO:0032616	interleukin-13 production	2/59	21/18903	0.00193592	0.00694357	0.00284558	IL4/RARA	2
GO:0032656	regulation of interleukin-13 production	2/59	21/18903	0.00193592	0.00694357	0.00284558	IL4/RARA	2
GO:0035902	response to immobilization stress	2/59	21/18903	0.00193592	0.00694357	0.00284558	CYP1A1/FOS	2
GO:0061050	regulation of cell growth involved in cardiac muscle cell development	2/59	21/18903	0.00193592	0.00694357	0.00284558	EDN1/PPARA	2
GO:0071498	cellular response to fluid shear stress	2/59	21/18903	0.00193592	0.00694357	0.00284558	PTGS2/MMP2	2
GO:0090026	positive regulation of monocyte chemotaxis	2/59	21/18903	0.00193592	0.00694357	0.00284558	CXCL12/HMGB1	2
GO:0097049	motor neuron apoptotic process	2/59	21/18903	0.00193592	0.00694357	0.00284558	BCL2/RHOA	2
GO:2000319	regulation of T-helper 17 cell differentiation	2/59	21/18903	0.00193592	0.00694357	0.00284558	IL4/IL2	2
GO:0003151	outflow tract morphogenesis	3/59	80/18903	0.0020008	0.00716823	0.00293765	EDN1/JUN/VEGFA	3
GO:0043270	positive regulation of ion transport	5/59	289/18903	0.0020586	0.00736701	0.00301912	ADRB2/CHRM1/CXCL12/EDN1/PLCG1	5
GO:0002200	somatic diversification of immune receptors	3/59	81/18903	0.00207318	0.00739426	0.00303029	IL4/HMGB1/IL2	3
GO:0032371	regulation of sterol transport	3/59	81/18903	0.00207318	0.00739426	0.00303029	APOA1/RXRA/PPARG	3
GO:0032374	regulation of cholesterol transport	3/59	81/18903	0.00207318	0.00739426	0.00303029	APOA1/RXRA/PPARG	3
GO:0022898	regulation of transmembrane transporter activity	5/59	291/18903	0.00212128	0.00747945	0.0030652	APP/ADRB2/EDN1/BCL2/MMP9	5
GO:0002223	stimulatory C-type lectin receptor signaling pathway	2/59	22/18903	0.00212524	0.00747945	0.0030652	EP300/CREBBP	2
GO:0002902	regulation of B cell apoptotic process	2/59	22/18903	0.00212524	0.00747945	0.0030652	BCL2/IL2	2
GO:0030728	ovulation	2/59	22/18903	0.00212524	0.00747945	0.0030652	PTGS2/MMP2	2
GO:0032069	regulation of nuclease activity	2/59	22/18903	0.00212524	0.00747945	0.0030652	HSPA1A/HMGB1	2
GO:0034104	negative regulation of tissue remodeling	2/59	22/18903	0.00212524	0.00747945	0.0030652	IL6/PPARG	2
GO:0044321	response to leptin	2/59	22/18903	0.00212524	0.00747945	0.0030652	UGCG/EDN1	2
GO:0051767	nitric-oxide synthase biosynthetic process	2/59	22/18903	0.00212524	0.00747945	0.0030652	EDN1/STAT1	2
GO:0051769	regulation of nitric-oxide synthase biosynthetic process	2/59	22/18903	0.00212524	0.00747945	0.0030652	EDN1/STAT1	2
GO:0090042	tubulin deacetylation	2/59	22/18903	0.00212524	0.00747945	0.0030652	EP300/KAT2A	2
GO:1990840	response to lectin	2/59	22/18903	0.00212524	0.00747945	0.0030652	EP300/CREBBP	2
GO:1990858	cellular response to lectin	2/59	22/18903	0.00212524	0.00747945	0.0030652	EP300/CREBBP	2
GO:0048708	astrocyte differentiation	3/59	82/18903	0.00214717	0.00752335	0.00308319	APP/PTPN11/IL6	3
GO:0051149	positive regulation of muscle cell differentiation	3/59	82/18903	0.00214717	0.00752335	0.00308319	EDN1/BCL2/KAT2A	3
GO:0060395	SMAD protein signal transduction	3/59	82/18903	0.00214717	0.00752335	0.00308319	JUN/FOS/PPARG	3
GO:2000736	regulation of stem cell differentiation	3/59	82/18903	0.00214717	0.00752335	0.00308319	HDAC1/HDAC2/FGF2	3
GO:0015850	organic hydroxy compound transport	5/59	292/18903	0.00215314	0.007536	0.00308837	CXCL12/APOA1/RXRA/PTPN11/PPARG	5
GO:0060538	skeletal muscle organ development	4/59	176/18903	0.00221835	0.00772876	0.00316737	EP300/BCL2/FOS/RHOA	4
GO:0006094	gluconeogenesis	3/59	83/18903	0.00222278	0.00772876	0.00316737	EP300/PPARA/KAT2A	3
GO:0006096	glycolytic process	3/59	83/18903	0.00222278	0.00772876	0.00316737	EP300/APP/PPARA	3
GO:0007492	endoderm development	3/59	83/18903	0.00222278	0.00772876	0.00316737	HDAC1/MMP9/MMP2	3
GO:0030500	regulation of bone mineralization	3/59	83/18903	0.00222278	0.00772876	0.00316737	ADRB2/RXRA/RXRB	3
GO:0055013	cardiac muscle cell development	3/59	83/18903	0.00222278	0.00772876	0.00316737	EDN1/PPARA/VEGFA	3
GO:0019827	stem cell population maintenance	4/59	177/18903	0.00226441	0.00786492	0.00322317	HDAC1/RAF1/KAT2A/HDAC2	4
GO:0006757	ATP generation from ADP	3/59	84/18903	0.00230003	0.00797994	0.0032703	EP300/APP/PPARA	3
GO:0045723	positive regulation of fatty acid biosynthetic process	2/59	23/18903	0.00232299	0.00801594	0.00328506	PTGS2/APOA1	2
GO:0048143	astrocyte activation	2/59	23/18903	0.00232299	0.00801594	0.00328506	APP/IL6	2
GO:0048169	regulation of long-term neuronal synaptic plasticity	2/59	23/18903	0.00232299	0.00801594	0.00328506	APP/HRAS	2
GO:0098856	intestinal lipid absorption	2/59	23/18903	0.00232299	0.00801594	0.00328506	UGCG/APOA1	2
GO:2001169	regulation of ATP biosynthetic process	2/59	23/18903	0.00232299	0.00801594	0.00328506	IL4/PPARA	2
GO:0048041	focal adhesion assembly	3/59	85/18903	0.00237892	0.00820007	0.00336052	BCL2/VEGFA/RHOA	3
GO:0016573	histone acetylation	4/59	180/18903	0.00240655	0.00828632	0.00339587	EP300/CREBBP/NCOA1/KAT2A	4
GO:0045936	negative regulation of phosphate metabolic process	6/59	440/18903	0.00244323	0.00840356	0.00344391	JUN/PPARA/YWHAG/PPARG/PTPN6/IL2	6
GO:0098727	maintenance of cell number	4/59	181/18903	0.00245526	0.00842306	0.0034519	HDAC1/RAF1/KAT2A/HDAC2	4
GO:0051054	positive regulation of DNA metabolic process	5/59	301/18903	0.00245585	0.00842306	0.0034519	IL4/IL6/HMGB1/FGF2/IL2	5
GO:0019319	hexose biosynthetic process	3/59	86/18903	0.00245948	0.00842306	0.0034519	EP300/PPARA/KAT2A	3
GO:0032092	positive regulation of protein binding	3/59	86/18903	0.00245948	0.00842306	0.0034519	EP300/APP/MMP9	3
GO:0010563	negative regulation of phosphorus metabolic process	6/59	441/18903	0.00247101	0.00845344	0.00346435	JUN/PPARA/YWHAG/PPARG/PTPN6/IL2	6
GO:0043588	skin development	5/59	302/18903	0.00249131	0.00851374	0.00348907	UGCG/HDAC1/BCL2/HDAC2/MET	5
GO:0046890	regulation of lipid biosynthetic process	4/59	182/18903	0.00250465	0.00854103	0.00350025	PTGS2/APOA1/PPARA/CREB1	4
GO:0097553	calcium ion transmembrane import into cytosol	4/59	182/18903	0.00250465	0.00854103	0.00350025	BCL2/PLCG1/PTPN6/FGF2	4
GO:0010623	programmed cell death involved in cell development	2/59	24/18903	0.0025291	0.00856022	0.00350811	BCL2/FGF2	2
GO:0035458	cellular response to interferon-beta	2/59	24/18903	0.0025291	0.00856022	0.00350811	IFNB1/STAT1	2
GO:0036303	lymph vessel morphogenesis	2/59	24/18903	0.0025291	0.00856022	0.00350811	VEGFA/FGF2	2
GO:0043369	CD4-positive or CD8-positive, alpha-beta T cell lineage commitment	2/59	24/18903	0.0025291	0.00856022	0.00350811	BCL2/IL6	2
GO:0048011	neurotrophin TRK receptor signaling pathway	2/59	24/18903	0.0025291	0.00856022	0.00350811	RAF1/PTPN11	2
GO:1901863	positive regulation of muscle tissue development	2/59	24/18903	0.0025291	0.00856022	0.00350811	CREB1/BCL2	2
GO:1902074	response to salt	2/59	24/18903	0.0025291	0.00856022	0.00350811	EDN1/HSPA5	2
GO:0014910	regulation of smooth muscle cell migration	3/59	87/18903	0.00254171	0.00857558	0.00351441	BCL2/RHOA/LPAR1	3
GO:0045069	regulation of viral genome replication	3/59	87/18903	0.00254171	0.00857558	0.00351441	PPARA/BCL2/IFNB1	3
GO:0048145	regulation of fibroblast proliferation	3/59	87/18903	0.00254171	0.00857558	0.00351441	JUN/HRAS/ESR1	3
GO:0051607	defense response to virus	5/59	304/18903	0.00256332	0.00863935	0.00354054	IL4/BCL2/IL6/IFNB1/STAT1	5
GO:0140546	defense response to symbiont	5/59	305/18903	0.0025999	0.00875335	0.00358726	IL4/BCL2/IL6/IFNB1/STAT1	5
GO:0002040	sprouting angiogenesis	4/59	185/18903	0.00265693	0.00893591	0.00366208	PTGS2/VEGFA/RHOA/FGF2	4
GO:0006109	regulation of carbohydrate metabolic process	4/59	186/18903	0.00270907	0.00907067	0.0037173	EP300/APP/PPARA/KAT2A	4
GO:0018393	internal peptidyl-lysine acetylation	4/59	186/18903	0.00270907	0.00907067	0.0037173	EP300/CREBBP/NCOA1/KAT2A	4
GO:0001960	negative regulation of cytokine-mediated signaling pathway	3/59	89/18903	0.00271123	0.00907067	0.0037173	APOA1/IL6/PPARG	3
GO:0046849	bone remodeling	3/59	89/18903	0.00271123	0.00907067	0.0037173	ADRB2/PRKCA/IL6	3
GO:0048864	stem cell development	3/59	89/18903	0.00271123	0.00907067	0.0037173	EDN1/BCL2/FGF2	3
GO:0032469	endoplasmic reticulum calcium ion homeostasis	2/59	25/18903	0.00274352	0.00912119	0.00373801	APP/BCL2	2
GO:0045932	negative regulation of muscle contraction	2/59	25/18903	0.00274352	0.00912119	0.00373801	ADRB2/PTGS2	2
GO:0048714	positive regulation of oligodendrocyte differentiation	2/59	25/18903	0.00274352	0.00912119	0.00373801	HDAC1/HDAC2	2
GO:0050927	positive regulation of positive chemotaxis	2/59	25/18903	0.00274352	0.00912119	0.00373801	CXCL12/VEGFA	2
GO:0090023	positive regulation of neutrophil chemotaxis	2/59	25/18903	0.00274352	0.00912119	0.00373801	EDN1/LBP	2
GO:1904996	positive regulation of leukocyte adhesion to vascular endothelial cell	2/59	25/18903	0.00274352	0.00912119	0.00373801	IL6/RHOA	2
GO:0002221	pattern recognition receptor signaling pathway	4/59	187/18903	0.0027619	0.00914414	0.00374742	HSPA1A/ESR1/LBP/HMGB1	4
GO:0030324	lung development	4/59	187/18903	0.0027619	0.00914414	0.00374742	EP300/CREB1/VEGFA/FGF2	4
GO:0045766	positive regulation of angiogenesis	4/59	187/18903	0.0027619	0.00914414	0.00374742	PRKCA/PLCG1/VEGFA/FGF2	4
GO:1904018	positive regulation of vasculature development	4/59	187/18903	0.0027619	0.00914414	0.00374742	PRKCA/PLCG1/VEGFA/FGF2	4
GO:0046364	monosaccharide biosynthetic process	3/59	90/18903	0.00279855	0.00923667	0.00378533	EP300/PPARA/KAT2A	3
GO:0055006	cardiac cell development	3/59	90/18903	0.00279855	0.00923667	0.00378533	EDN1/PPARA/VEGFA	3
GO:2000177	regulation of neural precursor cell proliferation	3/59	90/18903	0.00279855	0.00923667	0.00378533	VEGFA/RHOA/FGF2	3
GO:0006475	internal protein amino acid acetylation	4/59	188/18903	0.00281545	0.00927322	0.00380031	EP300/CREBBP/NCOA1/KAT2A	4
GO:0030308	negative regulation of cell growth	4/59	188/18903	0.00281545	0.00927322	0.00380031	PPARA/HSPA1A/BCL2/ESR2	4
GO:0007015	actin filament organization	6/59	454/18903	0.00285419	0.00939112	0.00384863	CXCL12/APOA1/BCL2/RHOA/LPAR1/MET	6
GO:0043123	positive regulation of I-kappaB kinase/NF-kappaB signaling	4/59	189/18903	0.0028697	0.0094324	0.00386555	UBE2I/RHOA/LPAR1/IKBKG	4
GO:0001942	hair follicle development	3/59	91/18903	0.00288759	0.00945217	0.00387365	HDAC1/BCL2/HDAC2	3
GO:0042475	odontogenesis of dentin-containing tooth	3/59	91/18903	0.00288759	0.00945217	0.00387365	HDAC1/PPARA/HDAC2	3
GO:0070828	heterochromatin organization	3/59	91/18903	0.00288759	0.00945217	0.00387365	HDAC1/HMGB1/HDAC2	3
GO:1903351	cellular response to dopamine	3/59	91/18903	0.00288759	0.00945217	0.00387365	CHRM1/GNB1/HDAC2	3
GO:0060485	mesenchyme development	5/59	313/18903	0.00290629	0.00950362	0.00389473	EDN1/BCL2/IL6/HDAC2/STAT1	5
GO:0051302	regulation of cell division	4/59	190/18903	0.00292466	0.0095539	0.00391534	VEGFA/KAT2A/RHOA/FGF2	4
GO:0006909	phagocytosis	5/59	314/18903	0.00294635	0.00956895	0.00392151	APOA1/LBP/RARA/HMGB1/MET	5
GO:0019932	second-messenger-mediated signaling	5/59	314/18903	0.00294635	0.00956895	0.00392151	EDN1/CREB1/PLCG1/VEGFA/LPAR1	5
GO:0002726	positive regulation of T cell cytokine production	2/59	26/18903	0.0029662	0.00956895	0.00392151	IL4/IL6	2
GO:0030810	positive regulation of nucleotide biosynthetic process	2/59	26/18903	0.0029662	0.00956895	0.00392151	IL4/PPARA	2
GO:0045672	positive regulation of osteoclast differentiation	2/59	26/18903	0.0029662	0.00956895	0.00392151	CREB1/FOS	2
GO:0050926	regulation of positive chemotaxis	2/59	26/18903	0.0029662	0.00956895	0.00392151	CXCL12/VEGFA	2
GO:0060333	interferon-gamma-mediated signaling pathway	2/59	26/18903	0.0029662	0.00956895	0.00392151	PPARG/STAT1	2
GO:0060740	prostate gland epithelium morphogenesis	2/59	26/18903	0.0029662	0.00956895	0.00392151	ESR1/MMP2	2
GO:1900373	positive regulation of purine nucleotide biosynthetic process	2/59	26/18903	0.0029662	0.00956895	0.00392151	IL4/PPARA	2
GO:1902455	negative regulation of stem cell population maintenance	2/59	26/18903	0.0029662	0.00956895	0.00392151	HDAC1/HDAC2	2
GO:1903798	regulation of miRNA maturation	2/59	26/18903	0.0029662	0.00956895	0.00392151	ESR1/IL6	2
GO:0032273	positive regulation of protein polymerization	3/59	92/18903	0.00297835	0.00956895	0.00392151	HSPA1A/RHOA/MET	3
GO:0046031	ADP metabolic process	3/59	92/18903	0.00297835	0.00956895	0.00392151	EP300/APP/PPARA	3
GO:0060996	dendritic spine development	3/59	92/18903	0.00297835	0.00956895	0.00392151	HDAC2/LPAR1/IL2	3
GO:1903350	response to dopamine	3/59	92/18903	0.00297835	0.00956895	0.00392151	CHRM1/GNB1/HDAC2	3
GO:0030323	respiratory tube development	4/59	191/18903	0.00298035	0.00956895	0.00392151	EP300/CREB1/VEGFA/FGF2	4
GO:0055001	muscle cell development	4/59	191/18903	0.00298035	0.00956895	0.00392151	EDN1/PPARA/BCL2/VEGFA	4
GO:0051781	positive regulation of cell division	3/59	93/18903	0.00307086	0.00982983	0.00402842	VEGFA/RHOA/FGF2	3
GO:0055017	cardiac muscle tissue growth	3/59	93/18903	0.00307086	0.00982983	0.00402842	EDN1/PPARA/FGF2	3
GO:2000106	regulation of leukocyte apoptotic process	3/59	93/18903	0.00307086	0.00982983	0.00402842	CXCL12/BCL2/IL2	3
GO:0046578	regulation of Ras protein signal transduction	4/59	193/18903	0.00309388	0.00989358	0.00405455	APOA1/RAF1/LPAR1/MET	4
GO:0030198	extracellular matrix organization	5/59	318/18903	0.0031106	0.00993708	0.00407237	APP/IL6/MMP9/MMP1/MMP2	5
GO:0002443	leukocyte mediated immunity	6/59	463/18903	0.00314454	0.0100354	0.00411267	IL4/IL6/IFNB1/HMGB1/PTPN6/IL2	6
GO:0010952	positive regulation of peptidase activity	4/59	194/18903	0.00315174	0.0100413	0.00411508	APP/HMGB1/PPARG/RHOA	4
GO:0043062	extracellular structure organization	5/59	319/18903	0.00315268	0.0100413	0.00411508	APP/IL6/MMP9/MMP1/MMP2	5
GO:0022404	molting cycle process	3/59	94/18903	0.00316512	0.0100507	0.00411895	HDAC1/BCL2/HDAC2	3
GO:0022405	hair cycle process	3/59	94/18903	0.00316512	0.0100507	0.00411895	HDAC1/BCL2/HDAC2	3
GO:0060761	negative regulation of response to cytokine stimulus	3/59	94/18903	0.00316512	0.0100507	0.00411895	APOA1/IL6/PPARG	3
GO:0001783	B cell apoptotic process	2/59	27/18903	0.00319709	0.0100819	0.00413172	BCL2/IL2	2
GO:0010460	positive regulation of heart rate	2/59	27/18903	0.00319709	0.0100819	0.00413172	ADRA1B/EDN1	2
GO:0014829	vascular associated smooth muscle contraction	2/59	27/18903	0.00319709	0.0100819	0.00413172	EDN1/RHOA	2
GO:0032740	positive regulation of interleukin-17 production	2/59	27/18903	0.00319709	0.0100819	0.00413172	IL6/IL2	2
GO:0061436	establishment of skin barrier	2/59	27/18903	0.00319709	0.0100819	0.00413172	UGCG/MET	2
GO:0071280	cellular response to copper ion	2/59	27/18903	0.00319709	0.0100819	0.00413172	APP/CYP1A1	2
GO:0071880	adenylate cyclase-activating adrenergic receptor signaling pathway	2/59	27/18903	0.00319709	0.0100819	0.00413172	ADRA1B/ADRB2	2
GO:0032872	regulation of stress-activated MAPK cascade	4/59	195/18903	0.00321034	0.0101137	0.00414475	APP/HRAS/VEGFA/HMGB1	4
GO:0045229	external encapsulating structure organization	5/59	321/18903	0.00323807	0.010191	0.00417642	APP/IL6/MMP9/MMP1/MMP2	5
GO:0007044	cell-substrate junction assembly	3/59	95/18903	0.00326114	0.0102232	0.00418961	BCL2/VEGFA/RHOA	3
GO:0014909	smooth muscle cell migration	3/59	95/18903	0.00326114	0.0102232	0.00418961	BCL2/RHOA/LPAR1	3
GO:0034109	homotypic cell-cell adhesion	3/59	95/18903	0.00326114	0.0102232	0.00418961	PRKCA/IL6/PTPN6	3
GO:0098773	skin epidermis development	3/59	95/18903	0.00326114	0.0102232	0.00418961	HDAC1/BCL2/HDAC2	3
GO:0008202	steroid metabolic process	5/59	323/18903	0.00332512	0.0104135	0.00426761	APP/CYP1A1/IL4/APOA1/ESR1	5
GO:2001257	regulation of cation channel activity	4/59	197/18903	0.00332977	0.0104178	0.00426937	APP/ADRB2/EDN1/MMP9	4
GO:0002275	myeloid cell activation involved in immune response	3/59	96/18903	0.00335893	0.0104884	0.00429832	IL4/LBP/PTPN6	3
GO:0046330	positive regulation of JNK cascade	3/59	96/18903	0.00335893	0.0104884	0.00429832	APP/HRAS/HMGB1	3
GO:0070302	regulation of stress-activated protein kinase signaling cascade	4/59	198/18903	0.0033906	0.0105769	0.0043346	APP/HRAS/VEGFA/HMGB1	4
GO:0002052	positive regulation of neuroblast proliferation	2/59	28/18903	0.00343613	0.010615	0.0043502	VEGFA/FGF2	2
GO:0002675	positive regulation of acute inflammatory response	2/59	28/18903	0.00343613	0.010615	0.0043502	PTGS2/IL6	2
GO:0007190	activation of adenylate cyclase activity	2/59	28/18903	0.00343613	0.010615	0.0043502	ADRB2/RAF1	2
GO:0030878	thyroid gland development	2/59	28/18903	0.00343613	0.010615	0.0043502	EDN1/RAF1	2
GO:0045830	positive regulation of isotype switching	2/59	28/18903	0.00343613	0.010615	0.0043502	IL4/IL2	2
GO:0050996	positive regulation of lipid catabolic process	2/59	28/18903	0.00343613	0.010615	0.0043502	APOA1/PPARA	2
GO:0060512	prostate gland morphogenesis	2/59	28/18903	0.00343613	0.010615	0.0043502	ESR1/MMP2	2
GO:0060765	regulation of androgen receptor signaling pathway	2/59	28/18903	0.00343613	0.010615	0.0043502	EP300/HDAC1	2
GO:0070920	regulation of production of small RNA involved in gene silencing by RNA	2/59	28/18903	0.00343613	0.010615	0.0043502	ESR1/IL6	2
GO:1903672	positive regulation of sprouting angiogenesis	2/59	28/18903	0.00343613	0.010615	0.0043502	VEGFA/FGF2	2
GO:1990868	response to chemokine	3/59	98/18903	0.00355988	0.010976	0.00449814	CXCL12/EDN1/RHOA	3
GO:1990869	cellular response to chemokine	3/59	98/18903	0.00355988	0.010976	0.00449814	CXCL12/EDN1/RHOA	3
GO:0001773	myeloid dendritic cell activation	2/59	29/18903	0.00368328	0.01128	0.00462274	IL4/HMGB1	2
GO:0010575	positive regulation of vascular endothelial growth factor production	2/59	29/18903	0.00368328	0.01128	0.00462274	PTGS2/IL6	2
GO:0034123	positive regulation of toll-like receptor signaling pathway	2/59	29/18903	0.00368328	0.01128	0.00462274	LBP/HMGB1	2
GO:0042104	positive regulation of activated T cell proliferation	2/59	29/18903	0.00368328	0.01128	0.00462274	HMGB1/IL2	2
GO:0048873	homeostasis of number of cells within a tissue	2/59	29/18903	0.00368328	0.01128	0.00462274	BCL2/PTPN11	2
GO:0090025	regulation of monocyte chemotaxis	2/59	29/18903	0.00368328	0.01128	0.00462274	CXCL12/HMGB1	2
GO:0095500	acetylcholine receptor signaling pathway	2/59	29/18903	0.00368328	0.01128	0.00462274	CHRM1/GNB1	2
GO:0051051	negative regulation of transport	6/59	479/18903	0.00371471	0.0113654	0.0046577	EDN1/PTGS2/BCL2/PTPN11/HMGB1/MMP9	6
GO:0002532	production of molecular mediator involved in inflammatory response	3/59	100/18903	0.00376804	0.0114625	0.0046975	PPARA/LBP/IL6	3
GO:0006165	nucleoside diphosphate phosphorylation	3/59	100/18903	0.00376804	0.0114625	0.0046975	EP300/APP/PPARA	3
GO:0019080	viral gene expression	3/59	100/18903	0.00376804	0.0114625	0.0046975	EP300/HDAC1/JUN	3
GO:0030316	osteoclast differentiation	3/59	100/18903	0.00376804	0.0114625	0.0046975	IL4/CREB1/FOS	3
GO:0048709	oligodendrocyte differentiation	3/59	100/18903	0.00376804	0.0114625	0.0046975	HDAC1/HDAC2/LPAR1	3
GO:0097306	cellular response to alcohol	3/59	100/18903	0.00376804	0.0114625	0.0046975	GNB1/CREB1/FOS	3
GO:0002440	production of molecular mediator of immune response	5/59	333/18903	0.00378593	0.0115059	0.0047153	IL4/APOA1/IL6/IFNB1/IL2	5
GO:1901654	response to ketone	4/59	205/18903	0.00383781	0.0116525	0.00477536	GNB1/EDN1/CREB1/FOS	4
GO:0021549	cerebellum development	3/59	101/18903	0.00387485	0.0117425	0.00481228	HSPA5/PTPN11/LPAR1	3
GO:0150115	cell-substrate junction organization	3/59	101/18903	0.00387485	0.0117425	0.00481228	BCL2/VEGFA/RHOA	3
GO:0001975	response to amphetamine	2/59	30/18903	0.00393848	0.0118788	0.00486814	EDN1/HDAC2	2
GO:0007202	activation of phospholipase C activity	2/59	30/18903	0.00393848	0.0118788	0.00486814	LPAR2/LPAR1	2
GO:0071480	cellular response to gamma radiation	2/59	30/18903	0.00393848	0.0118788	0.00486814	HSPA5/HRAS	2
GO:0090330	regulation of platelet aggregation	2/59	30/18903	0.00393848	0.0118788	0.00486814	PRKCA/IL6	2
GO:1902230	negative regulation of intrinsic apoptotic signaling pathway in response to DNA damage	2/59	30/18903	0.00393848	0.0118788	0.00486814	CXCL12/BCL2	2
GO:0008630	intrinsic apoptotic signaling pathway in response to DNA damage	3/59	102/18903	0.0039835	0.0119806	0.00490983	EP300/CXCL12/BCL2	3
GO:0046939	nucleotide phosphorylation	3/59	102/18903	0.0039835	0.0119806	0.00490983	EP300/APP/PPARA	3
GO:0060419	heart growth	3/59	102/18903	0.0039835	0.0119806	0.00490983	EDN1/PPARA/FGF2	3
GO:0001933	negative regulation of protein phosphorylation	5/59	338/18903	0.00403278	0.0121174	0.00496589	JUN/YWHAG/PPARG/PTPN6/IL2	5
GO:0019233	sensory perception of pain	3/59	103/18903	0.00409398	0.012255	0.0050223	CXCL12/EDN1/PTGS2	3
GO:0043255	regulation of carbohydrate biosynthetic process	3/59	103/18903	0.00409398	0.012255	0.0050223	EP300/PPARA/KAT2A	3
GO:0046620	regulation of organ growth	3/59	103/18903	0.00409398	0.012255	0.0050223	EDN1/PPARA/FGF2	3
GO:0070167	regulation of biomineral tissue development	3/59	103/18903	0.00409398	0.012255	0.0050223	ADRB2/RXRA/RXRB	3
GO:0001945	lymph vessel development	2/59	31/18903	0.00420169	0.0123818	0.00507427	VEGFA/FGF2	2
GO:0002220	innate immune response activating cell surface receptor signaling pathway	2/59	31/18903	0.00420169	0.0123818	0.00507427	EP300/CREBBP	2
GO:0002230	positive regulation of defense response to virus by host	2/59	31/18903	0.00420169	0.0123818	0.00507427	IL4/STAT1	2
GO:0002313	mature B cell differentiation involved in immune response	2/59	31/18903	0.00420169	0.0123818	0.00507427	IL6/IL2	2
GO:0003298	physiological muscle hypertrophy	2/59	31/18903	0.00420169	0.0123818	0.00507427	EDN1/PPARA	2
GO:0003301	physiological cardiac muscle hypertrophy	2/59	31/18903	0.00420169	0.0123818	0.00507427	EDN1/PPARA	2
GO:0010039	response to iron ion	2/59	31/18903	0.00420169	0.0123818	0.00507427	CYP1A1/BCL2	2
GO:0031365	N-terminal protein amino acid modification	2/59	31/18903	0.00420169	0.0123818	0.00507427	EP300/CREBBP	2
GO:0033561	regulation of water loss via skin	2/59	31/18903	0.00420169	0.0123818	0.00507427	UGCG/MET	2
GO:0033688	regulation of osteoblast proliferation	2/59	31/18903	0.00420169	0.0123818	0.00507427	BCL2/RHOA	2
GO:0034694	response to prostaglandin	2/59	31/18903	0.00420169	0.0123818	0.00507427	GNB1/EDN1	2
GO:0040018	positive regulation of multicellular organism growth	2/59	31/18903	0.00420169	0.0123818	0.00507427	CREB1/BCL2	2
GO:0061049	cell growth involved in cardiac muscle cell development	2/59	31/18903	0.00420169	0.0123818	0.00507427	EDN1/PPARA	2
GO:1905145	cellular response to acetylcholine	2/59	31/18903	0.00420169	0.0123818	0.00507427	CHRM1/GNB1	2
GO:2000316	regulation of T-helper 17 type immune response	2/59	31/18903	0.00420169	0.0123818	0.00507427	IL4/IL2	2
GO:0009135	purine nucleoside diphosphate metabolic process	3/59	104/18903	0.00420632	0.0123818	0.00507427	EP300/APP/PPARA	3
GO:0009179	purine ribonucleoside diphosphate metabolic process	3/59	104/18903	0.00420632	0.0123818	0.00507427	EP300/APP/PPARA	3
GO:0046425	regulation of receptor signaling pathway via JAK-STAT	3/59	104/18903	0.00420632	0.0123818	0.00507427	IL4/IL6/IFNB1	3
GO:0110149	regulation of biomineralization	3/59	105/18903	0.00432053	0.0126945	0.00520242	ADRB2/RXRA/RXRB	3
GO:1901655	cellular response to ketone	3/59	105/18903	0.00432053	0.0126945	0.00520242	GNB1/CREB1/FOS	3
GO:0002064	epithelial cell development	4/59	213/18903	0.00439613	0.0128851	0.00528051	ESR1/VEGFA/RARA/MET	4
GO:0030258	lipid modification	4/59	213/18903	0.00439613	0.0128851	0.00528051	CYP1A1/APOA1/PPARA/CPT2	4
GO:0070588	calcium ion transmembrane transport	5/59	345/18903	0.00439752	0.0128851	0.00528051	EDN1/BCL2/PLCG1/PTPN6/FGF2	5
GO:0022600	digestive system process	3/59	106/18903	0.0044366	0.0129627	0.00531232	UGCG/CHRM1/APOA1	3
GO:0050821	protein stabilization	4/59	214/18903	0.00446957	0.0129627	0.00531232	EP300/APOA1/HSPA1A/CREB1	4
GO:0001516	prostaglandin biosynthetic process	2/59	32/18903	0.00447285	0.0129627	0.00531232	EDN1/PTGS2	2
GO:0002758	innate immune response-activating signal transduction	2/59	32/18903	0.00447285	0.0129627	0.00531232	EP300/CREBBP	2
GO:0010743	regulation of macrophage derived foam cell differentiation	2/59	32/18903	0.00447285	0.0129627	0.00531232	PPARA/PPARG	2
GO:0031116	positive regulation of microtubule polymerization	2/59	32/18903	0.00447285	0.0129627	0.00531232	HSPA1A/MET	2
GO:0034390	smooth muscle cell apoptotic process	2/59	32/18903	0.00447285	0.0129627	0.00531232	EDN1/PPARG	2
GO:0034391	regulation of smooth muscle cell apoptotic process	2/59	32/18903	0.00447285	0.0129627	0.00531232	EDN1/PPARG	2
GO:0035456	response to interferon-beta	2/59	32/18903	0.00447285	0.0129627	0.00531232	IFNB1/STAT1	2
GO:0046457	prostanoid biosynthetic process	2/59	32/18903	0.00447285	0.0129627	0.00531232	EDN1/PTGS2	2
GO:0051482	positive regulation of cytosolic calcium ion concentration involved in phospholipase C-activating G protein-coupled signaling pathway	2/59	32/18903	0.00447285	0.0129627	0.00531232	EDN1/LPAR1	2
GO:0061037	negative regulation of cartilage development	2/59	32/18903	0.00447285	0.0129627	0.00531232	PTPN11/RARA	2
GO:0010906	regulation of glucose metabolic process	3/59	107/18903	0.00455455	0.0131755	0.00539953	EP300/PPARA/KAT2A	3
GO:0014013	regulation of gliogenesis	3/59	107/18903	0.00455455	0.0131755	0.00539953	HDAC1/IL6/HDAC2	3
GO:0007517	muscle organ development	5/59	348/18903	0.00456084	0.0131817	0.00540208	EP300/CREB1/BCL2/FOS/RHOA	5
GO:0006090	pyruvate metabolic process	3/59	108/18903	0.00467439	0.0134732	0.00552155	EP300/APP/PPARA	3
GO:0008637	apoptotic mitochondrial changes	3/59	108/18903	0.00467439	0.0134732	0.00552155	HSPA1A/BCL2/MMP9	3
GO:0014812	muscle cell migration	3/59	108/18903	0.00467439	0.0134732	0.00552155	BCL2/RHOA/LPAR1	3
GO:0006936	muscle contraction	5/59	351/18903	0.00472845	0.0135982	0.00557277	ADRA1B/ADRB2/EDN1/PTGS2/RHOA	5
GO:0030511	positive regulation of transforming growth factor beta receptor signaling pathway	2/59	33/18903	0.0047519	0.0135982	0.00557277	EP300/CREBBP	2
GO:0045577	regulation of B cell differentiation	2/59	33/18903	0.0047519	0.0135982	0.00557277	PTPN6/IL2	2
GO:0048841	regulation of axon extension involved in axon guidance	2/59	33/18903	0.0047519	0.0135982	0.00557277	CXCL12/VEGFA	2
GO:0071875	adrenergic receptor signaling pathway	2/59	33/18903	0.0047519	0.0135982	0.00557277	ADRA1B/ADRB2	2
GO:0090183	regulation of kidney development	2/59	33/18903	0.0047519	0.0135982	0.00557277	VEGFA/STAT1	2
GO:1903846	positive regulation of cellular response to transforming growth factor beta stimulus	2/59	33/18903	0.0047519	0.0135982	0.00557277	EP300/CREBBP	2
GO:2000191	regulation of fatty acid transport	2/59	33/18903	0.0047519	0.0135982	0.00557277	EDN1/PPARA	2
GO:0042180	cellular ketone metabolic process	4/59	218/18903	0.00477161	0.0136179	0.00558084	PTGS2/APOA1/PPARA/PPARG	4
GO:0043523	regulation of neuron apoptotic process	4/59	218/18903	0.00477161	0.0136179	0.00558084	JUN/HRAS/BCL2/RHOA	4
GO:0072330	monocarboxylic acid biosynthetic process	4/59	218/18903	0.00477161	0.0136179	0.00558084	EDN1/CYP1A1/PTGS2/APOA1	4
GO:0045861	negative regulation of proteolysis	5/59	352/18903	0.00478528	0.0136447	0.00559181	APP/PTGS2/RAF1/VEGFA/MMP9	5
GO:0001708	cell fate specification	3/59	109/18903	0.00479613	0.0136512	0.00559447	HDAC1/HDAC2/FGF2	3
GO:0033209	tumor necrosis factor-mediated signaling pathway	3/59	109/18903	0.00479613	0.0136512	0.00559447	APOA1/HSPA1A/STAT1	3
GO:0007173	epidermal growth factor receptor signaling pathway	3/59	110/18903	0.00491977	0.0139906	0.00573357	PTPN11/PLCG1/MMP9	3
GO:0043583	ear development	4/59	221/18903	0.00500697	0.014158	0.00580218	EDN1/BCL2/PTPN11/FGF2	4
GO:0033006	regulation of mast cell activation involved in immune response	2/59	34/18903	0.00503882	0.014158	0.00580218	IL4/PTPN6	2
GO:0034405	response to fluid shear stress	2/59	34/18903	0.00503882	0.014158	0.00580218	PTGS2/MMP2	2
GO:0035025	positive regulation of Rho protein signal transduction	2/59	34/18903	0.00503882	0.014158	0.00580218	APOA1/LPAR1	2
GO:0035335	peptidyl-tyrosine dephosphorylation	2/59	34/18903	0.00503882	0.014158	0.00580218	PTPN11/PTPN6	2
GO:0045648	positive regulation of erythrocyte differentiation	2/59	34/18903	0.00503882	0.014158	0.00580218	HSPA1A/STAT1	2
GO:0090022	regulation of neutrophil chemotaxis	2/59	34/18903	0.00503882	0.014158	0.00580218	EDN1/LBP	2
GO:0110110	positive regulation of animal organ morphogenesis	2/59	34/18903	0.00503882	0.014158	0.00580218	EDN1/FGF2	2
GO:1902624	positive regulation of neutrophil migration	2/59	34/18903	0.00503882	0.014158	0.00580218	EDN1/LBP	2
GO:1905144	response to acetylcholine	2/59	34/18903	0.00503882	0.014158	0.00580218	CHRM1/GNB1	2
GO:0001676	long-chain fatty acid metabolic process	3/59	111/18903	0.00504533	0.014158	0.00580218	CYP1A1/PTGS2/CPT2	3
GO:0018107	peptidyl-threonine phosphorylation	3/59	111/18903	0.00504533	0.014158	0.00580218	APP/BCL2/PRKCA	3
GO:0032611	interleukin-1 beta production	3/59	111/18903	0.00504533	0.014158	0.00580218	APP/APOA1/IL6	3
GO:0032651	regulation of interleukin-1 beta production	3/59	111/18903	0.00504533	0.014158	0.00580218	APP/APOA1/IL6	3
GO:0071347	cellular response to interleukin-1	3/59	111/18903	0.00504533	0.014158	0.00580218	EDN1/IL6/MMP2	3
GO:0010810	regulation of cell-substrate adhesion	4/59	222/18903	0.00508713	0.0142502	0.00583997	APOA1/BCL2/VEGFA/RHOA	4
GO:0044242	cellular lipid catabolic process	4/59	222/18903	0.00508713	0.0142502	0.00583997	APOA1/PPARA/PLCG1/CPT2	4
GO:0007596	blood coagulation	4/59	225/18903	0.00533277	0.0148231	0.00607475	EDN1/PRKCA/IL6/PTPN6	4
GO:0030072	peptide hormone secretion	4/59	225/18903	0.00533277	0.0148231	0.00607475	EDN1/RAF1/PTPN11/IL6	4
GO:0033157	regulation of intracellular protein transport	4/59	225/18903	0.00533277	0.0148231	0.00607475	CHRM1/PTGS2/HRAS/PTPN11	4
GO:0002719	negative regulation of cytokine production involved in immune response	2/59	35/18903	0.00533353	0.0148231	0.00607475	APOA1/IFNB1	2
GO:0010737	protein kinase A signaling	2/59	35/18903	0.00533353	0.0148231	0.00607475	ADRB2/EDN1	2
GO:0043276	anoikis	2/59	35/18903	0.00533353	0.0148231	0.00607475	BCL2/IKBKG	2
GO:0045762	positive regulation of adenylate cyclase activity	2/59	35/18903	0.00533353	0.0148231	0.00607475	ADRB2/RAF1	2
GO:1901099	negative regulation of signal transduction in absence of ligand	2/59	35/18903	0.00533353	0.0148231	0.00607475	HSPA1A/BCL2	2
GO:2001240	negative regulation of extrinsic apoptotic signaling pathway in absence of ligand	2/59	35/18903	0.00533353	0.0148231	0.00607475	HSPA1A/BCL2	2
GO:0051651	maintenance of location in cell	4/59	226/18903	0.00541638	0.0150403	0.00616374	HSPA5/PLCG1/PTPN6/FGF2	4
GO:0002824	positive regulation of adaptive immune response based on somatic recombination of immune receptors built from immunoglobulin superfamily domains	3/59	114/18903	0.00543357	0.0150617	0.00617253	IL4/IL6/IL2	3
GO:0009185	ribonucleoside diphosphate metabolic process	3/59	114/18903	0.00543357	0.0150617	0.00617253	EP300/APP/PPARA	3
GO:0033559	unsaturated fatty acid metabolic process	3/59	115/18903	0.00556687	0.0154178	0.00631846	EDN1/CYP1A1/PTGS2	3
GO:0001569	branching involved in blood vessel morphogenesis	2/59	36/18903	0.00563599	0.015488	0.00634724	EDN1/VEGFA	2
GO:0010613	positive regulation of cardiac muscle hypertrophy	2/59	36/18903	0.00563599	0.015488	0.00634724	EDN1/PRKCA	2
GO:0010614	negative regulation of cardiac muscle hypertrophy	2/59	36/18903	0.00563599	0.015488	0.00634724	PPARA/PPARG	2
GO:0031112	positive regulation of microtubule polymerization or depolymerization	2/59	36/18903	0.00563599	0.015488	0.00634724	HSPA1A/MET	2
GO:0033280	response to vitamin D	2/59	36/18903	0.00563599	0.015488	0.00634724	PTGS2/RXRA	2
GO:0033687	osteoblast proliferation	2/59	36/18903	0.00563599	0.015488	0.00634724	BCL2/RHOA	2
GO:0045589	regulation of regulatory T cell differentiation	2/59	36/18903	0.00563599	0.015488	0.00634724	KAT2A/IL2	2
GO:0045777	positive regulation of blood pressure	2/59	36/18903	0.00563599	0.015488	0.00634724	ADRA1B/RHOA	2
GO:1905332	positive regulation of morphogenesis of an epithelium	2/59	36/18903	0.00563599	0.015488	0.00634724	VEGFA/FGF2	2
GO:0006066	alcohol metabolic process	5/59	367/18903	0.00569738	0.0156298	0.00640532	APP/CYP1A1/IL4/APOA1/FGF2	5
GO:0032535	regulation of cellular component size	5/59	367/18903	0.00569738	0.0156298	0.00640532	CXCL12/EDN1/CREB1/VEGFA/RHOA	5
GO:0002790	peptide secretion	4/59	230/18903	0.00575964	0.0157734	0.00646419	EDN1/RAF1/PTPN11/IL6	4
GO:0050817	coagulation	4/59	230/18903	0.00575964	0.0157734	0.00646419	EDN1/PRKCA/IL6/PTPN6	4
GO:0021782	glial cell development	3/59	117/18903	0.00583934	0.0159779	0.006548	APP/IL6/LPAR1	3
GO:0007599	hemostasis	4/59	231/18903	0.00584768	0.015987	0.00655172	EDN1/PRKCA/IL6/PTPN6	4
GO:0002335	mature B cell differentiation	2/59	37/18903	0.00594616	0.0161042	0.00659974	IL6/IL2	2
GO:0014742	positive regulation of muscle hypertrophy	2/59	37/18903	0.00594616	0.0161042	0.00659974	EDN1/PRKCA	2
GO:0033144	negative regulation of intracellular steroid hormone receptor signaling pathway	2/59	37/18903	0.00594616	0.0161042	0.00659974	HDAC1/RHOA	2
GO:0034110	regulation of homotypic cell-cell adhesion	2/59	37/18903	0.00594616	0.0161042	0.00659974	PRKCA/IL6	2
GO:0038179	neurotrophin signaling pathway	2/59	37/18903	0.00594616	0.0161042	0.00659974	RAF1/PTPN11	2
GO:0048846	axon extension involved in axon guidance	2/59	37/18903	0.00594616	0.0161042	0.00659974	CXCL12/VEGFA	2
GO:0051385	response to mineralocorticoid	2/59	37/18903	0.00594616	0.0161042	0.00659974	EDN1/FOS	2
GO:0055023	positive regulation of cardiac muscle tissue growth	2/59	37/18903	0.00594616	0.0161042	0.00659974	EDN1/FGF2	2
GO:0060999	positive regulation of dendritic spine development	2/59	37/18903	0.00594616	0.0161042	0.00659974	LPAR1/IL2	2
GO:0070229	negative regulation of lymphocyte apoptotic process	2/59	37/18903	0.00594616	0.0161042	0.00659974	BCL2/IL2	2
GO:1902284	neuron projection extension involved in neuron projection guidance	2/59	37/18903	0.00594616	0.0161042	0.00659974	CXCL12/VEGFA	2
GO:0030326	embryonic limb morphogenesis	3/59	118/18903	0.00597852	0.0161369	0.00661317	HDAC1/CREBBP/HDAC2	3
GO:0035113	embryonic appendage morphogenesis	3/59	118/18903	0.00597852	0.0161369	0.00661317	HDAC1/CREBBP/HDAC2	3
GO:0043200	response to amino acid	3/59	118/18903	0.00597852	0.0161369	0.00661317	EDN1/MMP2/RHOA	3
GO:0071346	cellular response to interferon-gamma	3/59	118/18903	0.00597852	0.0161369	0.00661317	EDN1/PPARG/STAT1	3
GO:0002708	positive regulation of lymphocyte mediated immunity	3/59	119/18903	0.00611969	0.016504	0.00676359	IL4/IL6/IL2	3
GO:0009913	epidermal cell differentiation	4/59	235/18903	0.00620881	0.0166952	0.00684196	UGCG/HDAC1/HDAC2/FGF2	4
GO:0002821	positive regulation of adaptive immune response	3/59	120/18903	0.00626283	0.0166952	0.00684196	IL4/IL6/IL2	3
GO:0007613	memory	3/59	120/18903	0.00626283	0.0166952	0.00684196	PTGS2/CREB1/KAT2A	3
GO:0018210	peptidyl-threonine modification	3/59	120/18903	0.00626283	0.0166952	0.00684196	APP/BCL2/PRKCA	3
GO:0090288	negative regulation of cellular response to growth factor stimulus	3/59	120/18903	0.00626283	0.0166952	0.00684196	IL4/PPARG/FGF2	3
GO:0002209	behavioral defense response	2/59	38/18903	0.00626398	0.0166952	0.00684196	EP300/BCL2	2
GO:0007617	mating behavior	2/59	38/18903	0.00626398	0.0166952	0.00684196	APP/HDAC2	2
GO:0014741	negative regulation of muscle hypertrophy	2/59	38/18903	0.00626398	0.0166952	0.00684196	PPARA/PPARG	2
GO:0032094	response to food	2/59	38/18903	0.00626398	0.0166952	0.00684196	CYP1A1/PPARA	2
GO:0043368	positive T cell selection	2/59	38/18903	0.00626398	0.0166952	0.00684196	BCL2/IL6	2
GO:0045191	regulation of isotype switching	2/59	38/18903	0.00626398	0.0166952	0.00684196	IL4/IL2	2
GO:0045773	positive regulation of axon extension	2/59	38/18903	0.00626398	0.0166952	0.00684196	CXCL12/VEGFA	2
GO:0098926	postsynaptic signal transduction	2/59	38/18903	0.00626398	0.0166952	0.00684196	CHRM1/GNB1	2
GO:1902229	regulation of intrinsic apoptotic signaling pathway in response to DNA damage	2/59	38/18903	0.00626398	0.0166952	0.00684196	CXCL12/BCL2	2
GO:0007411	axon guidance	4/59	236/18903	0.00630136	0.0167808	0.00687704	APP/CXCL12/EDN1/VEGFA	4
GO:0034764	positive regulation of transmembrane transport	4/59	237/18903	0.00639483	0.0170013	0.00696739	ADRB2/EDN1/PTPN11/PLCG1	4
GO:0097485	neuron projection guidance	4/59	237/18903	0.00639483	0.0170013	0.00696739	APP/CXCL12/EDN1/VEGFA	4
GO:0030301	cholesterol transport	3/59	121/18903	0.00640797	0.0170078	0.00697008	APOA1/RXRA/PPARG	3
GO:0090100	positive regulation of transmembrane receptor protein serine/threonine kinase signaling pathway	3/59	121/18903	0.00640797	0.0170078	0.00697008	EP300/CREBBP/PPARG	3
GO:0048675	axon extension	3/59	122/18903	0.00655512	0.0173839	0.00712419	CXCL12/EDN1/VEGFA	3
GO:0051403	stress-activated MAPK cascade	4/59	239/18903	0.00658452	0.0173879	0.00712585	APP/HRAS/VEGFA/HMGB1	4
GO:0001990	regulation of systemic arterial blood pressure by hormone	2/59	39/18903	0.0065894	0.0173879	0.00712585	EDN1/RHOA	2
GO:0033028	myeloid cell apoptotic process	2/59	39/18903	0.0065894	0.0173879	0.00712585	BCL2/IL6	2
GO:0045066	regulatory T cell differentiation	2/59	39/18903	0.0065894	0.0173879	0.00712585	KAT2A/IL2	2
GO:0060251	regulation of glial cell proliferation	2/59	39/18903	0.0065894	0.0173879	0.00712585	CHRM1/IL6	2
GO:0097242	amyloid-beta clearance	2/59	39/18903	0.0065894	0.0173879	0.00712585	IL4/HDAC1	2
GO:0002224	toll-like receptor signaling pathway	3/59	123/18903	0.00670426	0.0176764	0.00724406	ESR1/LBP/HMGB1	3
GO:0051209	release of sequestered calcium ion into cytosol	3/59	124/18903	0.00685542	0.0180451	0.00739515	PLCG1/PTPN6/FGF2	3
GO:0072676	lymphocyte migration	3/59	124/18903	0.00685542	0.0180451	0.00739515	APP/CXCL12/RHOA	3
GO:0032965	regulation of collagen biosynthetic process	2/59	40/18903	0.00692237	0.0181613	0.00744277	IL6/HDAC2	2
GO:0033120	positive regulation of RNA splicing	2/59	40/18903	0.00692237	0.0181613	0.00744277	HSPA8/HSPA1A	2
GO:0045823	positive regulation of heart contraction	2/59	40/18903	0.00692237	0.0181613	0.00744277	ADRA1B/EDN1	2
GO:1902692	regulation of neuroblast proliferation	2/59	40/18903	0.00692237	0.0181613	0.00744277	VEGFA/FGF2	2
GO:0001952	regulation of cell-matrix adhesion	3/59	125/18903	0.0070086	0.0183271	0.00751073	BCL2/VEGFA/RHOA	3
GO:0003014	renal system process	3/59	125/18903	0.0070086	0.0183271	0.00751073	EDN1/BCL2/RHOA	3
GO:0043280	positive regulation of cysteine-type endopeptidase activity involved in apoptotic process	3/59	125/18903	0.0070086	0.0183271	0.00751073	HMGB1/PPARG/RHOA	3
GO:0051283	negative regulation of sequestering of calcium ion	3/59	125/18903	0.0070086	0.0183271	0.00751073	PLCG1/PTPN6/FGF2	3
GO:0006690	icosanoid metabolic process	3/59	126/18903	0.0071638	0.0186869	0.00765819	EDN1/CYP1A1/PTGS2	3
GO:0032411	positive regulation of transporter activity	3/59	126/18903	0.0071638	0.0186869	0.00765819	ADRB2/EDN1/RXRA	3
GO:0038127	ERBB signaling pathway	3/59	126/18903	0.0071638	0.0186869	0.00765819	PTPN11/PLCG1/MMP9	3
GO:0045124	regulation of bone resorption	2/59	41/18903	0.00726286	0.0188526	0.00772611	PRKCA/IL6	2
GO:0046688	response to copper ion	2/59	41/18903	0.00726286	0.0188526	0.00772611	APP/CYP1A1	2
GO:0060338	regulation of type I interferon-mediated signaling pathway	2/59	41/18903	0.00726286	0.0188526	0.00772611	PTPN11/PTPN6	2
GO:0060421	positive regulation of heart growth	2/59	41/18903	0.00726286	0.0188526	0.00772611	EDN1/FGF2	2
GO:0070050	neuron cellular homeostasis	2/59	41/18903	0.00726286	0.0188526	0.00772611	APP/IL6	2
GO:1903524	positive regulation of blood circulation	2/59	41/18903	0.00726286	0.0188526	0.00772611	ADRA1B/EDN1	2
GO:0051282	regulation of sequestering of calcium ion	3/59	127/18903	0.00732104	0.0189882	0.00778167	PLCG1/PTPN6/FGF2	3
GO:0030218	erythrocyte differentiation	3/59	128/18903	0.00748032	0.0193806	0.00794247	HSPA1A/VEGFA/STAT1	3
GO:0042593	glucose homeostasis	4/59	248/18903	0.00748449	0.0193806	0.00794247	RAF1/PTPN11/IL6/PPARG	4
GO:0001701	in utero embryonic development	5/59	393/18903	0.0075596	0.0195015	0.00799203	EDN1/NCOA1/CPT2/VEGFA/KAT2A	5
GO:0033500	carbohydrate homeostasis	4/59	249/18903	0.00758925	0.0195015	0.00799203	RAF1/PTPN11/IL6/PPARG	4
GO:0002714	positive regulation of B cell mediated immunity	2/59	42/18903	0.0076108	0.0195015	0.00799203	IL4/IL2	2
GO:0002891	positive regulation of immunoglobulin mediated immune response	2/59	42/18903	0.0076108	0.0195015	0.00799203	IL4/IL2	2
GO:0010907	positive regulation of glucose metabolic process	2/59	42/18903	0.0076108	0.0195015	0.00799203	PPARA/KAT2A	2
GO:0014002	astrocyte development	2/59	42/18903	0.0076108	0.0195015	0.00799203	APP/IL6	2
GO:0021587	cerebellum morphogenesis	2/59	42/18903	0.0076108	0.0195015	0.00799203	HSPA5/PTPN11	2
GO:0021983	pituitary gland development	2/59	42/18903	0.0076108	0.0195015	0.00799203	CREB1/FGF2	2
GO:0031670	cellular response to nutrient	2/59	42/18903	0.0076108	0.0195015	0.00799203	NCOA1/RXRA	2
GO:0043029	T cell homeostasis	2/59	42/18903	0.0076108	0.0195015	0.00799203	BCL2/IL2	2
GO:0045429	positive regulation of nitric oxide biosynthetic process	2/59	42/18903	0.0076108	0.0195015	0.00799203	EDN1/PTGS2	2
GO:0050691	regulation of defense response to virus by host	2/59	42/18903	0.0076108	0.0195015	0.00799203	IL4/STAT1	2
GO:0050892	intestinal absorption	2/59	42/18903	0.0076108	0.0195015	0.00799203	UGCG/APOA1	2
GO:0007041	lysosomal transport	3/59	129/18903	0.00764165	0.0195648	0.00801797	ADRB2/HSPA8/HSPA1A	3
GO:0009636	response to toxic substance	4/59	250/18903	0.00769496	0.0196855	0.00806743	CYP1A1/PTGS2/BCL2/FOS	4
GO:0071621	granulocyte chemotaxis	3/59	130/18903	0.00780502	0.019951	0.00817625	EDN1/IL4/LBP	3
GO:0032886	regulation of microtubule-based process	4/59	252/18903	0.00790931	0.0202014	0.00827885	HSPA1A/KAT2A/RHOA/MET	4
GO:0002251	organ or tissue specific immune response	2/59	43/18903	0.00796614	0.0202278	0.00828967	IL4/IL6	2
GO:0007595	lactation	2/59	43/18903	0.00796614	0.0202278	0.00828967	CREB1/VEGFA	2
GO:0031952	regulation of protein autophosphorylation	2/59	43/18903	0.00796614	0.0202278	0.00828967	JUN/VEGFA	2
GO:0045687	positive regulation of glial cell differentiation	2/59	43/18903	0.00796614	0.0202278	0.00828967	HDAC1/HDAC2	2
GO:0048713	regulation of oligodendrocyte differentiation	2/59	43/18903	0.00796614	0.0202278	0.00828967	HDAC1/HDAC2	2
GO:1900371	regulation of purine nucleotide biosynthetic process	2/59	43/18903	0.00796614	0.0202278	0.00828967	IL4/PPARA	2
GO:1904037	positive regulation of epithelial cell apoptotic process	2/59	43/18903	0.00796614	0.0202278	0.00828967	PLCG1/IL6	2
GO:0051208	sequestering of calcium ion	3/59	131/18903	0.00797045	0.0202278	0.00828967	PLCG1/PTPN6/FGF2	3
GO:0015833	peptide transport	4/59	254/18903	0.00812755	0.0206101	0.00844633	EDN1/RAF1/PTPN11/IL6	4
GO:0009132	nucleoside diphosphate metabolic process	3/59	132/18903	0.00813795	0.02062	0.00845041	EP300/APP/PPARA	3
GO:0002244	hematopoietic progenitor cell differentiation	3/59	133/18903	0.00830752	0.0208385	0.00853994	BCL2/RARA/PTPN6	3
GO:0002702	positive regulation of production of molecular mediator of immune response	3/59	133/18903	0.00830752	0.0208385	0.00853994	IL4/IL6/IL2	3
GO:0030168	platelet activation	3/59	133/18903	0.00830752	0.0208385	0.00853994	PRKCA/IL6/PTPN6	3
GO:0014075	response to amine	2/59	44/18903	0.00832885	0.0208385	0.00853994	EDN1/HDAC2	2
GO:0014911	positive regulation of smooth muscle cell migration	2/59	44/18903	0.00832885	0.0208385	0.00853994	BCL2/LPAR1	2
GO:0030808	regulation of nucleotide biosynthetic process	2/59	44/18903	0.00832885	0.0208385	0.00853994	IL4/PPARA	2
GO:0031063	regulation of histone deacetylation	2/59	44/18903	0.00832885	0.0208385	0.00853994	VEGFA/KAT2A	2
GO:0032689	negative regulation of interferon-gamma production	2/59	44/18903	0.00832885	0.0208385	0.00853994	RARA/HMGB1	2
GO:0042771	intrinsic apoptotic signaling pathway in response to DNA damage by p53 class mediator	2/59	44/18903	0.00832885	0.0208385	0.00853994	EP300/BCL2	2
GO:0050856	regulation of T cell receptor signaling pathway	2/59	44/18903	0.00832885	0.0208385	0.00853994	PTPN6/IKBKG	2
GO:0071526	semaphorin-plexin signaling pathway	2/59	44/18903	0.00832885	0.0208385	0.00853994	EDN1/MET	2
GO:0071763	nuclear membrane organization	2/59	44/18903	0.00832885	0.0208385	0.00853994	UBE2I/PRKCA	2
GO:0098815	modulation of excitatory postsynaptic potential	2/59	44/18903	0.00832885	0.0208385	0.00853994	APP/ADRB2	2
GO:1903573	negative regulation of response to endoplasmic reticulum stress	2/59	44/18903	0.00832885	0.0208385	0.00853994	HSPA5/HSPA1A	2
GO:1904407	positive regulation of nitric oxide metabolic process	2/59	44/18903	0.00832885	0.0208385	0.00853994	EDN1/PTGS2	2
GO:1904706	negative regulation of vascular associated smooth muscle cell proliferation	2/59	44/18903	0.00832885	0.0208385	0.00853994	PPARG/RHOA	2
GO:0015918	sterol transport	3/59	135/18903	0.00865288	0.0216115	0.00885673	APOA1/RXRA/PPARG	3
GO:0010712	regulation of collagen metabolic process	2/59	45/18903	0.00869888	0.0216115	0.00885673	IL6/HDAC2	2
GO:0019098	reproductive behavior	2/59	45/18903	0.00869888	0.0216115	0.00885673	APP/HDAC2	2
GO:0021575	hindbrain morphogenesis	2/59	45/18903	0.00869888	0.0216115	0.00885673	HSPA5/PTPN11	2
GO:0031295	T cell costimulation	2/59	45/18903	0.00869888	0.0216115	0.00885673	PTPN11/PTPN6	2
GO:0033003	regulation of mast cell activation	2/59	45/18903	0.00869888	0.0216115	0.00885673	IL4/PTPN6	2
GO:0042551	neuron maturation	2/59	45/18903	0.00869888	0.0216115	0.00885673	APP/BCL2	2
GO:0046427	positive regulation of receptor signaling pathway via JAK-STAT	2/59	45/18903	0.00869888	0.0216115	0.00885673	IL4/IL6	2
GO:1904646	cellular response to amyloid-beta	2/59	45/18903	0.00869888	0.0216115	0.00885673	APP/ADRB2	2
GO:0090068	positive regulation of cell cycle process	4/59	260/18903	0.008806	0.0218606	0.00895881	APP/EDN1/CYP1A1/RHOA	4
GO:0034101	erythrocyte homeostasis	3/59	137/18903	0.00900659	0.0223237	0.00914861	HSPA1A/VEGFA/STAT1	3
GO:0061041	regulation of wound healing	3/59	137/18903	0.00900659	0.0223237	0.00914861	EDN1/HRAS/FGF2	3
GO:0010677	negative regulation of cellular carbohydrate metabolic process	2/59	46/18903	0.00907617	0.0223916	0.00917644	EP300/PPARA	2
GO:0042088	T-helper 1 type immune response	2/59	46/18903	0.00907617	0.0223916	0.00917644	HRAS/HMGB1	2
GO:0046006	regulation of activated T cell proliferation	2/59	46/18903	0.00907617	0.0223916	0.00917644	HMGB1/IL2	2
GO:0048806	genitalia development	2/59	46/18903	0.00907617	0.0223916	0.00917644	ESR1/PTPN11	2
GO:1901861	regulation of muscle tissue development	2/59	46/18903	0.00907617	0.0223916	0.00917644	CREB1/BCL2	2
GO:2001239	regulation of extrinsic apoptotic signaling pathway in absence of ligand	2/59	46/18903	0.00907617	0.0223916	0.00917644	HSPA1A/BCL2	2
GO:0003158	endothelium development	3/59	139/18903	0.00936868	0.0230419	0.00944293	VEGFA/RHOA/MET	3
GO:0007586	digestion	3/59	139/18903	0.00936868	0.0230419	0.00944293	UGCG/CHRM1/APOA1	3
GO:0008203	cholesterol metabolic process	3/59	139/18903	0.00936868	0.0230419	0.00944293	APP/IL4/APOA1	3
GO:0072175	epithelial tube formation	3/59	139/18903	0.00936868	0.0230419	0.00944293	KAT2A/RARA/FGF2	3
GO:0002701	negative regulation of production of molecular mediator of immune response	2/59	47/18903	0.00946067	0.0231253	0.0094771	APOA1/IFNB1	2
GO:0045646	regulation of erythrocyte differentiation	2/59	47/18903	0.00946067	0.0231253	0.0094771	HSPA1A/STAT1	2
GO:0046677	response to antibiotic	2/59	47/18903	0.00946067	0.0231253	0.0094771	CYP1A1/HSPA5	2
GO:0050919	negative chemotaxis	2/59	47/18903	0.00946067	0.0231253	0.0094771	APOA1/RHOA	2
GO:0061383	trabecula morphogenesis	2/59	47/18903	0.00946067	0.0231253	0.0094771	MMP2/RHOA	2
GO:0097028	dendritic cell differentiation	2/59	47/18903	0.00946067	0.0231253	0.0094771	IL4/HMGB1	2
GO:1902459	positive regulation of stem cell population maintenance	2/59	47/18903	0.00946067	0.0231253	0.0094771	HDAC1/HDAC2	2
GO:1902622	regulation of neutrophil migration	2/59	47/18903	0.00946067	0.0231253	0.0094771	EDN1/LBP	2
GO:0002705	positive regulation of leukocyte mediated immunity	3/59	140/18903	0.00955289	0.0232971	0.0095475	IL4/IL6/IL2	3
GO:0034341	response to interferon-gamma	3/59	140/18903	0.00955289	0.0232971	0.0095475	EDN1/PPARG/STAT1	3
GO:0042157	lipoprotein metabolic process	3/59	140/18903	0.00955289	0.0232971	0.0095475	UGCG/APOA1/PPARA	3
GO:0045667	regulation of osteoblast differentiation	3/59	141/18903	0.00973921	0.0237151	0.00971883	IL6/PPARG/FGF2	3
GO:0046328	regulation of JNK cascade	3/59	141/18903	0.00973921	0.0237151	0.00971883	APP/HRAS/HMGB1	3
GO:0031648	protein destabilization	2/59	48/18903	0.00985235	0.0237906	0.00974974	EP300/CREBBP	2
GO:0032309	icosanoid secretion	2/59	48/18903	0.00985235	0.0237906	0.00974974	EDN1/PTGS2	2
GO:0032620	interleukin-17 production	2/59	48/18903	0.00985235	0.0237906	0.00974974	IL6/IL2	2
GO:0032660	regulation of interleukin-17 production	2/59	48/18903	0.00985235	0.0237906	0.00974974	IL6/IL2	2
GO:0035850	epithelial cell differentiation involved in kidney development	2/59	48/18903	0.00985235	0.0237906	0.00974974	STAT1/MMP9	2
GO:0042220	response to cocaine	2/59	48/18903	0.00985235	0.0237906	0.00974974	HSPA5/HDAC2	2
GO:0045776	negative regulation of blood pressure	2/59	48/18903	0.00985235	0.0237906	0.00974974	ADRB2/PPARA	2
GO:0046850	regulation of bone remodeling	2/59	48/18903	0.00985235	0.0237906	0.00974974	PRKCA/IL6	2
GO:0048538	thymus development	2/59	48/18903	0.00985235	0.0237906	0.00974974	BCL2/RAF1	2
GO:0060976	coronary vasculature development	2/59	48/18903	0.00985235	0.0237906	0.00974974	VEGFA/FGF2	2
GO:1903587	regulation of blood vessel endothelial cell proliferation involved in sprouting angiogenesis	2/59	48/18903	0.00985235	0.0237906	0.00974974	VEGFA/FGF2	2
GO:0010977	negative regulation of neuron projection development	3/59	142/18903	0.00992764	0.023918	0.00980196	HDAC2/RHOA/LPAR1	3
GO:0035107	appendage morphogenesis	3/59	142/18903	0.00992764	0.023918	0.00980196	HDAC1/CREBBP/HDAC2	3
GO:0035108	limb morphogenesis	3/59	142/18903	0.00992764	0.023918	0.00980196	HDAC1/CREBBP/HDAC2	3
GO:0010212	response to ionizing radiation	3/59	143/18903	0.0101182	0.0243402	0.00997501	HSPA5/HRAS/BCL2	3
GO:2001056	positive regulation of cysteine-type endopeptidase activity	3/59	143/18903	0.0101182	0.0243402	0.00997501	HMGB1/PPARG/RHOA	3
GO:0031281	positive regulation of cyclase activity	2/59	49/18903	0.0102512	0.0245304	0.0100529	ADRB2/RAF1	2
GO:0033628	regulation of cell adhesion mediated by integrin	2/59	49/18903	0.0102512	0.0245304	0.0100529	PTPN11/PTPN6	2
GO:0035987	endodermal cell differentiation	2/59	49/18903	0.0102512	0.0245304	0.0100529	MMP9/MMP2	2
GO:0043457	regulation of cellular respiration	2/59	49/18903	0.0102512	0.0245304	0.0100529	IL4/RHOA	2
GO:0050798	activated T cell proliferation	2/59	49/18903	0.0102512	0.0245304	0.0100529	HMGB1/IL2	2
GO:1903426	regulation of reactive oxygen species biosynthetic process	2/59	49/18903	0.0102512	0.0245304	0.0100529	PPARA/RHOA	2
GO:1904894	positive regulation of receptor signaling pathway via STAT	2/59	49/18903	0.0102512	0.0245304	0.0100529	IL4/IL6	2
GO:0006352	DNA-templated transcription initiation	3/59	145/18903	0.0105057	0.0250641	0.0102717	JUN/ESR1/HMGB1	3
GO:0014065	phosphatidylinositol 3-kinase signaling	3/59	145/18903	0.0105057	0.0250641	0.0102717	EDN1/PTPN6/FGF2	3
GO:0031644	regulation of nervous system process	3/59	145/18903	0.0105057	0.0250641	0.0102717	APP/ADRB2/EDN1	3
GO:0060078	regulation of postsynaptic membrane potential	3/59	145/18903	0.0105057	0.0250641	0.0102717	APP/ADRB2/CHRM1	3
GO:0006692	prostanoid metabolic process	2/59	50/18903	0.010657	0.0253114	0.010373	EDN1/PTGS2	2
GO:0006693	prostaglandin metabolic process	2/59	50/18903	0.010657	0.0253114	0.010373	EDN1/PTGS2	2
GO:0021695	cerebellar cortex development	2/59	50/18903	0.010657	0.0253114	0.010373	HSPA5/PTPN11	2
GO:0032964	collagen biosynthetic process	2/59	50/18903	0.010657	0.0253114	0.010373	IL6/HDAC2	2
GO:0042304	regulation of fatty acid biosynthetic process	2/59	50/18903	0.010657	0.0253114	0.010373	PTGS2/APOA1	2
GO:0051349	positive regulation of lyase activity	2/59	50/18903	0.010657	0.0253114	0.010373	ADRB2/RAF1	2
GO:0034329	cell junction assembly	5/59	430/18903	0.0108902	0.025846	0.0105921	APP/BCL2/PRKCA/VEGFA/RHOA	5
GO:0008584	male gonad development	3/59	147/18903	0.0109017	0.0258541	0.0105954	BCL2/ESR1/RARA	3
GO:0042391	regulation of membrane potential	5/59	431/18903	0.0109922	0.0260492	0.0106754	APP/ADRB2/CHRM1/EDN1/BCL2	5
GO:0043277	apoptotic cell clearance	2/59	51/18903	0.0110699	0.026175	0.0107269	RARA/HMGB1	2
GO:0050873	brown fat cell differentiation	2/59	51/18903	0.0110699	0.026175	0.0107269	ADRB2/PTGS2	2
GO:0060688	regulation of morphogenesis of a branching structure	2/59	51/18903	0.0110699	0.026175	0.0107269	ESR1/VEGFA	2
GO:0032147	activation of protein kinase activity	3/59	148/18903	0.011103	0.0262142	0.010743	ADRB2/IL4/VEGFA	3
GO:0046546	development of primary male sexual characteristics	3/59	148/18903	0.011103	0.0262142	0.010743	BCL2/ESR1/RARA	3
GO:0061351	neural precursor cell proliferation	3/59	149/18903	0.0113063	0.0266351	0.0109155	VEGFA/RHOA/FGF2	3
GO:1902652	secondary alcohol metabolic process	3/59	149/18903	0.0113063	0.0266351	0.0109155	APP/IL4/APOA1	3
GO:2000377	regulation of reactive oxygen species metabolic process	3/59	149/18903	0.0113063	0.0266351	0.0109155	PPARA/BCL2/RHOA	3
GO:0032412	regulation of ion transmembrane transporter activity	4/59	281/18903	0.0114699	0.0269082	0.0110274	APP/ADRB2/EDN1/MMP9	4
GO:0002762	negative regulation of myeloid leukocyte differentiation	2/59	52/18903	0.0114898	0.0269082	0.0110274	IL4/RARA	2
GO:0006636	unsaturated fatty acid biosynthetic process	2/59	52/18903	0.0114898	0.0269082	0.0110274	EDN1/PTGS2	2
GO:0010543	regulation of platelet activation	2/59	52/18903	0.0114898	0.0269082	0.0110274	PRKCA/IL6	2
GO:0010823	negative regulation of mitochondrion organization	2/59	52/18903	0.0114898	0.0269082	0.0110274	HSPA1A/PPARG	2
GO:0043392	negative regulation of DNA binding	2/59	52/18903	0.0114898	0.0269082	0.0110274	JUN/HDAC2	2
GO:0045912	negative regulation of carbohydrate metabolic process	2/59	52/18903	0.0114898	0.0269082	0.0110274	EP300/PPARA	2
GO:0046622	positive regulation of organ growth	2/59	52/18903	0.0114898	0.0269082	0.0110274	EDN1/FGF2	2
GO:0001890	placenta development	3/59	150/18903	0.0115119	0.0269202	0.0110323	PTGS2/NCOA1/PPARG	3
GO:0007612	learning	3/59	150/18903	0.0115119	0.0269202	0.0110323	APP/PTGS2/FOS	3
GO:0002204	somatic recombination of immunoglobulin genes involved in immune response	2/59	53/18903	0.0119167	0.0277243	0.0113619	IL4/IL2	2
GO:0002208	somatic diversification of immunoglobulins involved in immune response	2/59	53/18903	0.0119167	0.0277243	0.0113619	IL4/IL2	2
GO:0009409	response to cold	2/59	53/18903	0.0119167	0.0277243	0.0113619	ADRB2/FOS	2
GO:0019933	cAMP-mediated signaling	2/59	53/18903	0.0119167	0.0277243	0.0113619	CREB1/LPAR1	2
GO:0045190	isotype switching	2/59	53/18903	0.0119167	0.0277243	0.0113619	IL4/IL2	2
GO:0046638	positive regulation of alpha-beta T cell differentiation	2/59	53/18903	0.0119167	0.0277243	0.0113619	RARA/RHOA	2
GO:0048260	positive regulation of receptor-mediated endocytosis	2/59	53/18903	0.0119167	0.0277243	0.0113619	IL4/VEGFA	2
GO:0002279	mast cell activation involved in immune response	2/59	54/18903	0.0123504	0.0285784	0.0117119	IL4/PTPN6	2
GO:0014009	glial cell proliferation	2/59	54/18903	0.0123504	0.0285784	0.0117119	CHRM1/IL6	2
GO:0030520	intracellular estrogen receptor signaling pathway	2/59	54/18903	0.0123504	0.0285784	0.0117119	ESR1/ESR2	2
GO:0031113	regulation of microtubule polymerization	2/59	54/18903	0.0123504	0.0285784	0.0117119	HSPA1A/MET	2
GO:0042149	cellular response to glucose starvation	2/59	54/18903	0.0123504	0.0285784	0.0117119	HSPA5/BCL2	2
GO:0045744	negative regulation of G protein-coupled receptor signaling pathway	2/59	54/18903	0.0123504	0.0285784	0.0117119	ADRB2/MET	2
GO:0008360	regulation of cell shape	3/59	154/18903	0.0123556	0.0285784	0.0117119	VEGFA/RHOA/LPAR1	3
GO:0016125	sterol metabolic process	3/59	154/18903	0.0123556	0.0285784	0.0117119	APP/IL4/APOA1	3
GO:0010675	regulation of cellular carbohydrate metabolic process	3/59	155/18903	0.0125719	0.0290156	0.0118911	EP300/PPARA/KAT2A	3
GO:0016052	carbohydrate catabolic process	3/59	155/18903	0.0125719	0.0290156	0.0118911	EP300/APP/PPARA	3
GO:0070507	regulation of microtubule cytoskeleton organization	3/59	155/18903	0.0125719	0.0290156	0.0118911	HSPA1A/RHOA/MET	3
GO:0002043	blood vessel endothelial cell proliferation involved in sprouting angiogenesis	2/59	55/18903	0.012791	0.0294572	0.012072	VEGFA/FGF2	2
GO:0071320	cellular response to cAMP	2/59	55/18903	0.012791	0.0294572	0.012072	APP/HSPA5	2
GO:2000179	positive regulation of neural precursor cell proliferation	2/59	55/18903	0.012791	0.0294572	0.012072	VEGFA/FGF2	2
GO:0010976	positive regulation of neuron projection development	3/59	157/18903	0.0130111	0.0299209	0.012262	EP300/HSPA5/VEGFA	3
GO:0090316	positive regulation of intracellular protein transport	3/59	157/18903	0.0130111	0.0299209	0.012262	CHRM1/PTGS2/HRAS	3
GO:0097530	granulocyte migration	3/59	158/18903	0.013234	0.0302686	0.0124046	EDN1/IL4/LBP	3
GO:0001836	release of cytochrome c from mitochondria	2/59	56/18903	0.0132384	0.0302686	0.0124046	BCL2/MMP9	2
GO:0002707	negative regulation of lymphocyte mediated immunity	2/59	56/18903	0.0132384	0.0302686	0.0124046	IFNB1/PTPN6	2
GO:0010676	positive regulation of cellular carbohydrate metabolic process	2/59	56/18903	0.0132384	0.0302686	0.0124046	PPARA/KAT2A	2
GO:0010718	positive regulation of epithelial to mesenchymal transition	2/59	56/18903	0.0132384	0.0302686	0.0124046	IL6/HDAC2	2
GO:0045761	regulation of adenylate cyclase activity	2/59	56/18903	0.0132384	0.0302686	0.0124046	ADRB2/RAF1	2
GO:0060986	endocrine hormone secretion	2/59	56/18903	0.0132384	0.0302686	0.0124046	PTPN11/PPARG	2
GO:0071715	icosanoid transport	2/59	56/18903	0.0132384	0.0302686	0.0124046	EDN1/PTGS2	2
GO:0051222	positive regulation of protein transport	4/59	294/18903	0.0133541	0.0305113	0.012504	CHRM1/PTGS2/HRAS/PPARG	4
GO:1901987	regulation of cell cycle phase transition	5/59	453/18903	0.0134041	0.0306036	0.0125418	APP/CYP1A1/BCL2/PTPN11/PTPN6	5
GO:0048592	eye morphogenesis	3/59	159/18903	0.013459	0.0307071	0.0125842	BCL2/VEGFA/FGF2	3
GO:0042886	amide transport	4/59	296/18903	0.0136604	0.0311443	0.0127634	EDN1/RAF1/PTPN11/IL6	4
GO:0016241	regulation of macroautophagy	3/59	160/18903	0.0136863	0.0311504	0.0127659	ADRB2/IL4/IKBKG	3
GO:0035196	miRNA processing	2/59	57/18903	0.0136925	0.0311504	0.0127659	ESR1/IL6	2
GO:0048168	regulation of neuronal synaptic plasticity	2/59	57/18903	0.0136925	0.0311504	0.0127659	APP/HRAS	2
GO:0016055	Wnt signaling pathway	5/59	456/18903	0.0137586	0.0312785	0.0128184	APP/EDN1/HDAC1/RHOA/FGF2	5
GO:0198738	cell-cell signaling by wnt	5/59	458/18903	0.0139985	0.0318011	0.0130326	APP/EDN1/HDAC1/RHOA/FGF2	5
GO:0007034	vacuolar transport	3/59	162/18903	0.0141473	0.0319705	0.013102	ADRB2/HSPA8/HSPA1A	3
GO:0001706	endoderm formation	2/59	58/18903	0.0141533	0.0319705	0.013102	MMP9/MMP2	2
GO:0001961	positive regulation of cytokine-mediated signaling pathway	2/59	58/18903	0.0141533	0.0319705	0.013102	EDN1/HSPA1A	2
GO:0010803	regulation of tumor necrosis factor-mediated signaling pathway	2/59	58/18903	0.0141533	0.0319705	0.013102	APOA1/HSPA1A	2
GO:0019369	arachidonic acid metabolic process	2/59	58/18903	0.0141533	0.0319705	0.013102	CYP1A1/PTGS2	2
GO:0048008	platelet-derived growth factor receptor signaling pathway	2/59	58/18903	0.0141533	0.0319705	0.013102	PTPN11/VEGFA	2
GO:0048599	oocyte development	2/59	58/18903	0.0141533	0.0319705	0.013102	EDN1/BCL2	2
GO:0061005	cell differentiation involved in kidney development	2/59	58/18903	0.0141533	0.0319705	0.013102	STAT1/MMP9	2
GO:0040029	epigenetic regulation of gene expression	3/59	163/18903	0.0143812	0.0324621	0.0133035	EP300/HDAC1/HMGB1	3
GO:0010574	regulation of vascular endothelial growth factor production	2/59	59/18903	0.0146208	0.0329564	0.0135061	PTGS2/IL6	2
GO:0071709	membrane assembly	2/59	59/18903	0.0146208	0.0329564	0.0135061	UGCG/UBE2I	2
GO:0051056	regulation of small GTPase mediated signal transduction	4/59	305/18903	0.0150945	0.0338336	0.0138655	APOA1/RAF1/LPAR1/MET	4
GO:0002711	positive regulation of T cell mediated immunity	2/59	60/18903	0.015095	0.0338336	0.0138655	IL4/IL6	2
GO:0006998	nuclear envelope organization	2/59	60/18903	0.015095	0.0338336	0.0138655	UBE2I/PRKCA	2
GO:0019748	secondary metabolic process	2/59	60/18903	0.015095	0.0338336	0.0138655	CYP1A1/BCL2	2
GO:0022029	telencephalon cell migration	2/59	60/18903	0.015095	0.0338336	0.0138655	CXCL12/RHOA	2
GO:0043407	negative regulation of MAP kinase activity	2/59	60/18903	0.015095	0.0338336	0.0138655	PPARG/PTPN6	2
GO:1903670	regulation of sprouting angiogenesis	2/59	60/18903	0.015095	0.0338336	0.0138655	VEGFA/FGF2	2
GO:2000351	regulation of endothelial cell apoptotic process	2/59	60/18903	0.015095	0.0338336	0.0138655	IL4/PLCG1	2
GO:0043271	negative regulation of ion transport	3/59	167/18903	0.0153384	0.034355	0.0140792	PTGS2/BCL2/MMP9	3
GO:0016447	somatic recombination of immunoglobulin gene segments	2/59	61/18903	0.0155757	0.0347886	0.0142569	IL4/IL2	2
GO:0046456	icosanoid biosynthetic process	2/59	61/18903	0.0155757	0.0347886	0.0142569	EDN1/PTGS2	2
GO:0060135	maternal process involved in female pregnancy	2/59	61/18903	0.0155757	0.0347886	0.0142569	PTGS2/ESR1	2
GO:0070918	small regulatory ncRNA processing	2/59	61/18903	0.0155757	0.0347886	0.0142569	ESR1/IL6	2
GO:0001837	epithelial to mesenchymal transition	3/59	169/18903	0.0158303	0.0353325	0.0144798	EDN1/IL6/HDAC2	3
GO:1904951	positive regulation of establishment of protein localization	4/59	310/18903	0.015931	0.0355324	0.0145617	CHRM1/PTGS2/HRAS/PPARG	4
GO:0009994	oocyte differentiation	2/59	62/18903	0.0160629	0.0356767	0.0146209	EDN1/BCL2	2
GO:0045428	regulation of nitric oxide biosynthetic process	2/59	62/18903	0.0160629	0.0356767	0.0146209	EDN1/PTGS2	2
GO:0046888	negative regulation of hormone secretion	2/59	62/18903	0.0160629	0.0356767	0.0146209	EDN1/PTPN11	2
GO:0046902	regulation of mitochondrial membrane permeability	2/59	62/18903	0.0160629	0.0356767	0.0146209	HSPA1A/BCL2	2
GO:0070228	regulation of lymphocyte apoptotic process	2/59	62/18903	0.0160629	0.0356767	0.0146209	BCL2/IL2	2
GO:0099601	regulation of neurotransmitter receptor activity	2/59	62/18903	0.0160629	0.0356767	0.0146209	APP/ADRB2	2
GO:0022604	regulation of cell morphogenesis	4/59	312/18903	0.0162736	0.0360943	0.014792	APOA1/VEGFA/RHOA/LPAR1	4
GO:2001020	regulation of response to DNA damage stimulus	4/59	312/18903	0.0162736	0.0360943	0.014792	CXCL12/BCL2/KAT2A/HMGB1	4
GO:0046661	male sex differentiation	3/59	171/18903	0.016331	0.0361712	0.0148235	BCL2/ESR1/RARA	3
GO:1904064	positive regulation of cation transmembrane transport	3/59	171/18903	0.016331	0.0361712	0.0148235	ADRB2/EDN1/PLCG1	3
GO:0010573	vascular endothelial growth factor production	2/59	63/18903	0.0165567	0.036404	0.0149189	PTGS2/IL6	2
GO:0021885	forebrain cell migration	2/59	63/18903	0.0165567	0.036404	0.0149189	CXCL12/RHOA	2
GO:0031663	lipopolysaccharide-mediated signaling pathway	2/59	63/18903	0.0165567	0.036404	0.0149189	PRKCA/LBP	2
GO:0032481	positive regulation of type I interferon production	2/59	63/18903	0.0165567	0.036404	0.0149189	PTPN11/STAT1	2
GO:0032731	positive regulation of interleukin-1 beta production	2/59	63/18903	0.0165567	0.036404	0.0149189	APP/IL6	2
GO:0044091	membrane biogenesis	2/59	63/18903	0.0165567	0.036404	0.0149189	UGCG/UBE2I	2
GO:0046579	positive regulation of Ras protein signal transduction	2/59	63/18903	0.0165567	0.036404	0.0149189	APOA1/LPAR1	2
GO:0050994	regulation of lipid catabolic process	2/59	63/18903	0.0165567	0.036404	0.0149189	APOA1/PPARA	2
GO:0070059	intrinsic apoptotic signaling pathway in response to endoplasmic reticulum stress	2/59	63/18903	0.0165567	0.036404	0.0149189	HSPA1A/BCL2	2
GO:0070542	response to fatty acid	2/59	63/18903	0.0165567	0.036404	0.0149189	EDN1/PTGS2	2
GO:0007254	JNK cascade	3/59	172/18903	0.0165847	0.036404	0.0149189	APP/HRAS/HMGB1	3
GO:1903034	regulation of response to wounding	3/59	172/18903	0.0165847	0.036404	0.0149189	EDN1/HRAS/FGF2	3
GO:1990138	neuron projection extension	3/59	172/18903	0.0165847	0.036404	0.0149189	CXCL12/EDN1/VEGFA	3
GO:0048524	positive regulation of viral process	2/59	64/18903	0.0170568	0.0373119	0.015291	PPARA/HMGB1	2
GO:0050891	multicellular organismal water homeostasis	2/59	64/18903	0.0170568	0.0373119	0.015291	UGCG/MET	2
GO:0051123	RNA polymerase II preinitiation complex assembly	2/59	64/18903	0.0170568	0.0373119	0.015291	ESR1/HMGB1	2
GO:0051893	regulation of focal adhesion assembly	2/59	64/18903	0.0170568	0.0373119	0.015291	VEGFA/RHOA	2
GO:0090109	regulation of cell-substrate junction assembly	2/59	64/18903	0.0170568	0.0373119	0.015291	VEGFA/RHOA	2
GO:0010950	positive regulation of endopeptidase activity	3/59	174/18903	0.0170987	0.037352	0.0153075	HMGB1/PPARG/RHOA	3
GO:0021543	pallium development	3/59	174/18903	0.0170987	0.037352	0.0153075	HDAC1/RARA/RHOA	3
GO:0001885	endothelial cell development	2/59	65/18903	0.0175634	0.0382362	0.0156698	VEGFA/MET	2
GO:0031100	animal organ regeneration	2/59	65/18903	0.0175634	0.0382362	0.0156698	CXCL12/IL6	2
GO:0060760	positive regulation of response to cytokine stimulus	2/59	65/18903	0.0175634	0.0382362	0.0156698	EDN1/HSPA1A	2
GO:0080164	regulation of nitric oxide metabolic process	2/59	65/18903	0.0175634	0.0382362	0.0156698	EDN1/PTGS2	2
GO:2000144	positive regulation of DNA-templated transcription initiation	2/59	65/18903	0.0175634	0.0382362	0.0156698	JUN/ESR1	2
GO:0006959	humoral immune response	4/59	320/18903	0.0176905	0.0384864	0.0157724	BCL2/IL6/IFNB1/PTPN6	4
GO:0001764	neuron migration	3/59	177/18903	0.0178863	0.038886	0.0159361	CXCL12/VEGFA/RHOA	3
GO:0001756	somitogenesis	2/59	66/18903	0.0180764	0.0392188	0.0160725	EP300/KAT2A	2
GO:0050854	regulation of antigen receptor-mediated signaling pathway	2/59	66/18903	0.0180764	0.0392188	0.0160725	PTPN6/IKBKG	2
GO:0072577	endothelial cell apoptotic process	2/59	66/18903	0.0180764	0.0392188	0.0160725	IL4/PLCG1	2
GO:0048015	phosphatidylinositol-mediated signaling	3/59	178/18903	0.0181533	0.039359	0.0161299	EDN1/PTPN6/FGF2	3
GO:0015849	organic acid transport	4/59	324/18903	0.018427	0.0399252	0.016362	EDN1/PPARA/CPT2/PPARG	4
GO:0007405	neuroblast proliferation	2/59	67/18903	0.0185956	0.0401665	0.0164609	VEGFA/FGF2	2
GO:0015909	long-chain fatty acid transport	2/59	67/18903	0.0185956	0.0401665	0.0164609	CPT2/PPARG	2
GO:0045576	mast cell activation	2/59	67/18903	0.0185956	0.0401665	0.0164609	IL4/PTPN6	2
GO:0060260	regulation of transcription initiation by RNA polymerase II	2/59	67/18903	0.0185956	0.0401665	0.0164609	ESR1/HMGB1	2
GO:0006605	protein targeting	4/59	325/18903	0.0186141	0.0401665	0.0164609	HSPA5/HSPA8/HRAS/YWHAG	4
GO:0140014	mitotic nuclear division	4/59	325/18903	0.0186141	0.0401665	0.0164609	EDN1/UBE2I/HSPA1A/RHOA	4
GO:0043484	regulation of RNA splicing	3/59	180/18903	0.018694	0.0403118	0.0165204	HSPA8/HSPA1A/KAT2A	3
GO:0046394	carboxylic acid biosynthetic process	4/59	326/18903	0.0188023	0.0405179	0.0166049	EDN1/CYP1A1/PTGS2/APOA1	4
GO:0002704	negative regulation of leukocyte mediated immunity	2/59	68/18903	0.0191212	0.0411771	0.016875	IFNB1/PTPN6	2
GO:0016053	organic acid biosynthetic process	4/59	328/18903	0.0191824	0.0412811	0.0169176	EDN1/CYP1A1/PTGS2/APOA1	4
GO:0048017	inositol lipid-mediated signaling	3/59	182/18903	0.0192436	0.0413849	0.0169602	EDN1/PTPN6/FGF2	3
GO:0030073	insulin secretion	3/59	183/18903	0.0195218	0.0419264	0.0171821	RAF1/PTPN11/IL6	3
GO:0071466	cellular response to xenobiotic stimulus	3/59	183/18903	0.0195218	0.0419264	0.0171821	EDN1/CYP1A1/HSPA5	3
GO:0002260	lymphocyte homeostasis	2/59	69/18903	0.0196529	0.0420945	0.017251	BCL2/IL2	2
GO:0030104	water homeostasis	2/59	69/18903	0.0196529	0.0420945	0.017251	UGCG/MET	2
GO:0061180	mammary gland epithelium development	2/59	69/18903	0.0196529	0.0420945	0.017251	ESR1/FGF2	2
GO:0150116	regulation of cell-substrate junction organization	2/59	69/18903	0.0196529	0.0420945	0.017251	VEGFA/RHOA	2
GO:2000045	regulation of G1/S transition of mitotic cell cycle	3/59	185/18903	0.0200848	0.0429906	0.0176182	CYP1A1/BCL2/PTPN6	3
GO:0016445	somatic diversification of immunoglobulins	2/59	70/18903	0.0201909	0.0431886	0.0176994	IL4/IL2	2
GO:0034767	positive regulation of ion transmembrane transport	3/59	186/18903	0.0203696	0.0435418	0.0178441	ADRB2/EDN1/PLCG1	3
GO:0051057	positive regulation of small GTPase mediated signal transduction	2/59	71/18903	0.0207349	0.0442669	0.0181413	APOA1/LPAR1	2
GO:0016042	lipid catabolic process	4/59	336/18903	0.0207505	0.0442669	0.0181413	APOA1/PPARA/PLCG1/CPT2	4
GO:0032386	regulation of intracellular transport	4/59	336/18903	0.0207505	0.0442669	0.0181413	CHRM1/PTGS2/HRAS/PTPN11	4
GO:0006006	glucose metabolic process	3/59	188/18903	0.020946	0.0446242	0.0182877	EP300/PPARA/KAT2A	3
GO:1903169	regulation of calcium ion transmembrane transport	3/59	188/18903	0.020946	0.0446242	0.0182877	BCL2/PLCG1/PTPN6	3
GO:0006839	mitochondrial transport	3/59	189/18903	0.0212376	0.0451848	0.0185175	HSPA1A/BCL2/CPT2	3
GO:0051896	regulation of protein kinase B signaling	3/59	189/18903	0.0212376	0.0451848	0.0185175	PPARA/FGF2/MET	3
GO:0045911	positive regulation of DNA recombination	2/59	72/18903	0.0212851	0.0452558	0.0185465	IL4/IL2	2
GO:0002067	glandular epithelial cell differentiation	2/59	73/18903	0.0218414	0.0463148	0.0189805	RARA/FGF2	2
GO:0045665	negative regulation of neuron differentiation	2/59	73/18903	0.0218414	0.0463148	0.0189805	APP/RHOA	2
GO:0046635	positive regulation of alpha-beta T cell activation	2/59	73/18903	0.0218414	0.0463148	0.0189805	RARA/RHOA	2
GO:0071260	cellular response to mechanical stimulus	2/59	73/18903	0.0218414	0.0463148	0.0189805	PTGS2/FGF2	2
GO:0002381	immunoglobulin production involved in immunoglobulin-mediated immune response	2/59	74/18903	0.0224037	0.0473181	0.0193917	IL4/IL2	2
GO:0048662	negative regulation of smooth muscle cell proliferation	2/59	74/18903	0.0224037	0.0473181	0.0193917	PPARG/RHOA	2
GO:0050688	regulation of defense response to virus	2/59	74/18903	0.0224037	0.0473181	0.0193917	IL4/STAT1	2
GO:0051926	negative regulation of calcium ion transport	2/59	74/18903	0.0224037	0.0473181	0.0193917	PTGS2/BCL2	2
GO:0090307	mitotic spindle assembly	2/59	74/18903	0.0224037	0.0473181	0.0193917	HSPA1A/RHOA	2
GO:2000756	regulation of peptidyl-lysine acetylation	2/59	74/18903	0.0224037	0.0473181	0.0193917	KAT2A/HDAC2	2
GO:0031345	negative regulation of cell projection organization	3/59	194/18903	0.0227289	0.0479732	0.0196602	HDAC2/RHOA/LPAR1	3
GO:0032890	regulation of organic acid transport	2/59	75/18903	0.0229719	0.0483899	0.0198309	EDN1/PPARA	2
GO:0045669	positive regulation of osteoblast differentiation	2/59	75/18903	0.0229719	0.0483899	0.0198309	IL6/FGF2	2
GO:0071479	cellular response to ionizing radiation	2/59	75/18903	0.0229719	0.0483899	0.0198309	HSPA5/HRAS	2
GO:0007369	gastrulation	3/59	196/18903	0.0233411	0.0491351	0.0201363	APOA1/MMP9/MMP2	3
GO:0001937	negative regulation of endothelial cell proliferation	2/59	76/18903	0.0235461	0.0494033	0.0202463	PPARG/STAT1	2
GO:0006635	fatty acid beta-oxidation	2/59	76/18903	0.0235461	0.0494033	0.0202463	PPARA/CPT2	2
GO:0006809	nitric oxide biosynthetic process	2/59	76/18903	0.0235461	0.0494033	0.0202463	EDN1/PTGS2	2
GO:0021536	diencephalon development	2/59	76/18903	0.0235461	0.0494033	0.0202463	CREB1/FGF2	2
GO:0051339	regulation of lyase activity	2/59	76/18903	0.0235461	0.0494033	0.0202463	ADRB2/RAF1	2

## Sheet: CC
ID	Description	GeneRatio	BgRatio	pvalue	p.adjust	qvalue	geneID	Count
GO:0090575	RNA polymerase II transcription regulator complex	11/59	249/19869	1.58e-10	3.49e-08	2.5e-08	NCOA1/JUN/RXRA/CREB1/RXRB/MAX/FOS/KAT2A/RARA/PPARG/STAT1	11
GO:0017053	transcription repressor complex	4/59	77/19869	8.07e-05	0.00891971	0.00637274	HDAC1/JUN/MAX/HMGB1	4
GO:0101002	ficolin-1-rich granule	5/59	185/19869	0.000220873	0.0129637	0.00926197	HSPA8/HSPA1A/HMGB1/MMP9/RHOA	5
GO:0005788	endoplasmic reticulum lumen	6/59	312/19869	0.000319877	0.0129637	0.00926197	APP/EDN1/PTGS2/APOA1/HSPA5/IL6	6
GO:0034774	secretory granule lumen	6/59	322/19869	0.00037838	0.0129637	0.00926197	APP/APOA1/HSPA8/VEGFA/HMGB1/PTPN6	6
GO:0060205	cytoplasmic vesicle lumen	6/59	325/19869	0.000397472	0.0129637	0.00926197	APP/APOA1/HSPA8/VEGFA/HMGB1/PTPN6	6
GO:0031983	vesicle lumen	6/59	327/19869	0.000410614	0.0129637	0.00926197	APP/APOA1/HSPA8/VEGFA/HMGB1/PTPN6	6
GO:1904813	ficolin-1-rich granule lumen	4/59	124/19869	0.000504469	0.013936	0.00995663	HSPA8/HSPA1A/HMGB1/MMP9	4
GO:0000791	euchromatin	3/59	60/19869	0.000754627	0.0178379	0.0127444	JUN/CREB1/ESR1	3
GO:0016581	NuRD complex	2/59	15/19869	0.000887857	0.0178379	0.0127444	HDAC1/HDAC2	2
GO:0090545	CHD-type complex	2/59	15/19869	0.000887857	0.0178379	0.0127444	HDAC1/HDAC2	2
GO:0070820	tertiary granule	4/59	164/19869	0.00143057	0.0263464	0.0188233	NRAS/MMP9/PTPN6/RHOA	4
GO:0016580	Sin3 complex	2/59	22/19869	0.00192737	0.0304249	0.0217372	HDAC1/HDAC2	2
GO:0070822	Sin3-type complex	2/59	22/19869	0.00192737	0.0304249	0.0217372	HDAC1/HDAC2	2
GO:0000123	histone acetyltransferase complex	3/59	91/19869	0.00251013	0.0369825	0.0264224	EP300/CREBBP/KAT2A	3
GO:0031248	protein acetyltransferase complex	3/59	101/19869	0.00337191	0.0438349	0.0313181	EP300/CREBBP/KAT2A	3
GO:1902493	acetyltransferase complex	3/59	101/19869	0.00337191	0.0438349	0.0313181	EP300/CREBBP/KAT2A	3
GO:0005790	smooth endoplasmic reticulum	2/59	30/19869	0.00357455	0.0438875	0.0313557	APP/HSPA5	2

## Sheet: MF
ID	Description	GeneRatio	BgRatio	pvalue	p.adjust	qvalue	geneID	Count
GO:0001221	transcription coregulator binding	11/59	109/18432	4.08e-14	1.21e-11	7.05e-12	EP300/HDAC1/CREBBP/RXRA/PPARA/UBE2I/ESR1/FOS/RARA/PPARG/STAT1	11
GO:0140297	DNA-binding transcription factor binding	17/59	476/18432	7.78e-14	1.21e-11	7.05e-12	EP300/HDAC1/CREBBP/NCOA1/JUN/RXRA/PPARA/CREB1/BCL2/ESR1/MAX/FOS/KAT2A/HMGB1/HDAC2/PPARG/STAT1	17
GO:0061629	RNA polymerase II-specific DNA-binding transcription factor binding	14/59	350/18432	3.76e-12	3.91e-10	2.27e-10	EP300/HDAC1/CREBBP/NCOA1/JUN/RXRA/PPARA/CREB1/ESR1/FOS/HMGB1/HDAC2/PPARG/STAT1	14
GO:0004879	nuclear receptor activity	7/59	52/18432	2.85e-10	1.78e-08	1.03e-08	RXRA/PPARA/RXRB/ESR1/RARA/PPARG/ESR2	7
GO:0098531	ligand-activated transcription factor activity	7/59	52/18432	2.85e-10	1.78e-08	1.03e-08	RXRA/PPARA/RXRB/ESR1/RARA/PPARG/ESR2	7
GO:0001223	transcription coactivator binding	6/59	40/18432	2.92e-09	1.52e-07	8.82e-08	EP300/CREBBP/PPARA/ESR1/RARA/STAT1	6
GO:0003707	nuclear steroid receptor activity	5/59	24/18432	1.15e-08	5.11e-07	2.97e-07	RXRA/PPARA/RXRB/ESR1/ESR2	5
GO:0005125	cytokine activity	9/59	237/18432	5.93e-08	2.31e-06	1.34e-06	CXCL12/EDN1/IL4/IL6/VEGFA/IFNB1/HMGB1/FGF2/IL2	9
GO:0030546	signaling receptor activator activity	11/59	498/18432	4.35e-07	1.51e-05	8.75e-06	APP/CXCL12/EDN1/IL4/APOA1/IL6/VEGFA/IFNB1/HMGB1/FGF2/IL2	11
GO:0005126	cytokine receptor binding	8/59	273/18432	2.41e-06	7.52e-05	4.36e-05	CXCL12/IL4/PLCG1/IL6/VEGFA/IFNB1/STAT1/IL2	8
GO:0031072	heat shock protein binding	6/59	124/18432	2.76e-06	7.84e-05	4.55e-05	CYP1A1/APOA1/HSPA5/HSPA8/HSPA1A/HDAC2	6
GO:0048018	receptor ligand activity	10/59	491/18432	3.2e-06	8.32e-05	4.83e-05	CXCL12/EDN1/IL4/APOA1/IL6/VEGFA/IFNB1/HMGB1/FGF2/IL2	10
GO:0004402	histone acetyltransferase activity	4/59	35/18432	4.6e-06	0.000110471	6.41e-05	EP300/CREBBP/NCOA1/KAT2A	4
GO:0016922	nuclear receptor binding	6/59	139/18432	5.35e-06	0.000116081	6.74e-05	EP300/NCOA1/RXRA/ESR1/PPARG/STAT1	6
GO:0070851	growth factor receptor binding	6/59	140/18432	5.58e-06	0.000116081	6.74e-05	APP/IL4/IL6/VEGFA/FGF2/IL2	6
GO:0061733	peptide-lysine-N-acetyltransferase activity	4/59	38/18432	6.44e-06	0.000125634	7.29e-05	EP300/CREBBP/NCOA1/KAT2A	4
GO:0016407	acetyltransferase activity	5/59	88/18432	9.04e-06	0.000165865	9.63e-05	EP300/CREBBP/NCOA1/KAT2A/IFNB1	5
GO:0008083	growth factor activity	6/59	162/18432	1.29e-05	0.000223262	0.000129558	CXCL12/IL4/IL6/VEGFA/FGF2/IL2	6
GO:0034212	peptide N-acetyltransferase activity	4/59	46/18432	1.4e-05	0.000229468	0.000133159	EP300/CREBBP/NCOA1/KAT2A	4
GO:0000979	RNA polymerase II core promoter sequence-specific DNA binding	3/59	20/18432	3.42e-05	0.000532975	0.000309284	HDAC1/FOS/STAT1	3
GO:0031490	chromatin DNA binding	5/59	118/18432	3.75e-05	0.000557365	0.000323437	EP300/HDAC1/CREBBP/RARA/HDAC2	5
GO:0008080	N-acetyltransferase activity	4/59	62/18432	4.6e-05	0.00065211	0.000378417	EP300/CREBBP/NCOA1/KAT2A	4
GO:0042826	histone deacetylase binding	5/59	128/18432	5.54e-05	0.000750987	0.000435795	HDAC1/HSPA1A/KAT2A/RARA/HDAC2	5
GO:0070412	R-SMAD binding	3/59	24/18432	6.01e-05	0.000781405	0.000453447	JUN/FOS/PPARG	3
GO:0044389	ubiquitin-like protein ligase binding	7/59	318/18432	6.73e-05	0.000840368	0.000487663	JUN/HSPA5/HSPA8/HSPA1A/BCL2/STAT1/IKBKG	7
GO:0016747	acyltransferase activity, transferring groups other than amino-acyl groups	6/59	221/18432	7.36e-05	0.000883408	0.000512639	EP300/CREBBP/NCOA1/CPT2/KAT2A/IFNB1	6
GO:0051787	misfolded protein binding	3/59	29/18432	0.000107287	0.00123977	0.000719432	HSPA5/HSPA8/HSPA1A	3
GO:0051059	NF-kappaB binding	3/59	31/18432	0.000131381	0.00146397	0.000849534	EP300/HDAC1/HDAC2	3
GO:0016746	acyltransferase activity	6/59	248/18432	0.000138581	0.00149094	0.000865187	EP300/CREBBP/NCOA1/CPT2/KAT2A/IFNB1	6
GO:0016410	N-acyltransferase activity	4/59	88/18432	0.000180675	0.00187902	0.00109039	EP300/CREBBP/NCOA1/KAT2A	4
GO:0042056	chemoattractant activity	3/59	36/18432	0.000206331	0.00207662	0.00120506	VEGFA/HMGB1/FGF2	3
GO:0003713	transcription coactivator activity	6/59	281/18432	0.000272307	0.00265499	0.00154068	EP300/CREBBP/NCOA1/KAT2A/HMGB1/FGF2	6
GO:0003925	G protein activity	3/59	41/18432	0.000304571	0.00279488	0.00162186	HRAS/NRAS/RHOA	3
GO:0140662	ATP-dependent protein folding chaperone	3/59	41/18432	0.000304571	0.00279488	0.00162186	HSPA5/HSPA8/HSPA1A	3
GO:0001664	G protein-coupled receptor binding	6/59	289/18432	0.000316448	0.00282091	0.00163696	CXCL12/EDN1/HSPA8/HSPA1A/STAT1/IL2	6
GO:0001046	core promoter sequence-specific DNA binding	3/59	44/18432	0.000375829	0.00311447	0.00180732	HDAC1/FOS/STAT1	3
GO:0001222	transcription corepressor binding	3/59	44/18432	0.000375829	0.00311447	0.00180732	HDAC1/ESR1/STAT1	3
GO:0031625	ubiquitin protein ligase binding	6/59	299/18432	0.000379326	0.00311447	0.00180732	JUN/HSPA5/HSPA8/HSPA1A/BCL2/IKBKG	6
GO:0019902	phosphatase binding	5/59	195/18432	0.000396621	0.00317297	0.00184126	PPARA/BCL2/KAT2A/STAT1/MET	5
GO:0070888	E-box binding	3/59	49/18432	0.000516921	0.00403199	0.00233975	HDAC1/MAX/PPARG	3
GO:0008227	G protein-coupled amine receptor activity	3/59	51/18432	0.00058164	0.00442614	0.00256847	ADRA1B/ADRB2/CHRM1	3
GO:0004726	non-membrane spanning protein tyrosine phosphatase activity	2/59	12/18432	0.00065125	0.00461795	0.00267978	PTPN11/PTPN6	2
GO:0097677	STAT family protein binding	2/59	12/18432	0.00065125	0.00461795	0.00267978	EP300/PPARG	2
GO:0140776	protein-containing complex destabilizing activity	2/59	12/18432	0.00065125	0.00461795	0.00267978	HSPA8/HSPA1A	2
GO:0010485	H4 histone acetyltransferase activity	2/59	13/18432	0.000768075	0.00532532	0.00309027	EP300/KAT2A	2
GO:1990841	promoter-specific chromatin binding	3/59	63/18432	0.00107935	0.00732077	0.00424822	HDAC1/HDAC2/STAT1	3
GO:0045125	bioactive lipid receptor activity	2/59	16/18432	0.00117438	0.00779588	0.00452392	LPAR2/LPAR1	2
GO:0002039	p53 binding	3/59	67/18432	0.00129031	0.0082393	0.00478124	EP300/HDAC1/CREBBP	3
GO:0019903	protein phosphatase binding	4/59	149/18432	0.00132188	0.0082393	0.00478124	BCL2/KAT2A/STAT1/MET	4
GO:0035497	cAMP response element binding	2/59	17/18432	0.00132823	0.0082393	0.00478124	JUN/CREB1	2
GO:0044183	protein folding chaperone	3/59	68/18432	0.00134681	0.0082393	0.00478124	HSPA5/HSPA8/HSPA1A	3
GO:0003684	damaged DNA binding	3/59	71/18432	0.00152557	0.00915344	0.00531171	EP300/CREBBP/HMGB1	3
GO:0005178	integrin binding	4/59	156/18432	0.00156509	0.00921336	0.00534649	CXCL12/PRKCA/HMGB1/FGF2	4
GO:0019003	GDP binding	3/59	73/18432	0.00165263	0.00954851	0.00554097	HRAS/NRAS/RHOA	3
GO:0001972	retinoic acid binding	2/59	20/18432	0.0018442	0.0102748	0.00596244	RXRA/RARA	2
GO:0004407	histone deacetylase activity	2/59	20/18432	0.0018442	0.0102748	0.00596244	HDAC1/HDAC2	2
GO:0046332	SMAD binding	3/59	78/18432	0.00199869	0.0109402	0.00634857	JUN/FOS/PPARG	3
GO:0033558	protein lysine deacetylase activity	2/59	21/18432	0.00203414	0.0109423	0.00634976	HDAC1/HDAC2	2
GO:0033293	monocarboxylic acid binding	3/59	81/18432	0.00222639	0.0117735	0.00683211	RXRA/RARA/PPARG	3
GO:0004435	phosphatidylinositol phospholipase C activity	2/59	26/18432	0.0031159	0.0162027	0.00940236	CHRM1/PLCG1	2
GO:0003714	transcription corepressor activity	4/59	191/18432	0.00326072	0.0166778	0.00967807	HDAC1/CREBBP/HSPA1A/HMGB1	4
GO:0051393	alpha-actinin binding	2/59	28/18432	0.00360918	0.0181623	0.0105395	RARA/PPARG	2
GO:0001228	DNA-binding transcription activator activity, RNA polymerase II-specific	6/59	468/18432	0.00374944	0.0184761	0.0107216	JUN/PPARA/CREB1/RXRB/ESR1/FOS	6
GO:0004629	phospholipase C activity	2/59	29/18432	0.00386858	0.0184761	0.0107216	CHRM1/PLCG1	2
GO:0001217	DNA-binding transcription repressor activity	5/59	327/18432	0.00389896	0.0184761	0.0107216	JUN/PPARA/MAX/RARA/PPARG	5
GO:0001216	DNA-binding transcription activator activity	6/59	472/18432	0.0039084	0.0184761	0.0107216	JUN/PPARA/CREB1/RXRB/ESR1/FOS	6
GO:0042277	peptide binding	5/59	330/18432	0.00405274	0.0187683	0.0108912	ADRB2/APOA1/RXRA/LBP/PPARG	5
GO:0051721	protein phosphatase 2A binding	2/59	30/18432	0.00413641	0.0187683	0.0108912	BCL2/STAT1	2
GO:0005496	steroid binding	3/59	101/18432	0.00415657	0.0187683	0.0108912	APOA1/ESR1/ESR2	3
GO:0045296	cadherin binding	5/59	333/18432	0.00421083	0.0187683	0.0108912	HSPA5/HSPA8/HSPA1A/PTPN11/STAT1	5
GO:0001968	fibronectin binding	2/59	31/18432	0.00441262	0.0193907	0.0112523	VEGFA/MMP2	2
GO:0047485	protein N-terminus binding	3/59	106/18432	0.00475784	0.0206173	0.0119642	HDAC1/NCOA1/HSPA1A	3
GO:0019956	chemokine binding	2/59	33/18432	0.00498995	0.0213269	0.0123759	HMGB1/FGF2	2
GO:0004222	metalloendopeptidase activity	3/59	112/18432	0.00554551	0.0233811	0.013568	MMP9/MMP1/MMP2	3
GO:0042805	actinin binding	2/59	36/18432	0.00591742	0.0246165	0.0142849	RARA/PPARG	2
GO:0001530	lipopolysaccharide binding	2/59	37/18432	0.00624276	0.0252953	0.0146788	LBP/HMGB1	2
GO:0019213	deacetylase activity	2/59	37/18432	0.00624276	0.0252953	0.0146788	HDAC1/HDAC2	2
GO:0005501	retinoid binding	2/59	38/18432	0.0065761	0.0259714	0.0150711	RXRA/RARA	2
GO:0019840	isoprenoid binding	2/59	38/18432	0.0065761	0.0259714	0.0150711	RXRA/RARA	2
GO:0030331	nuclear estrogen receptor binding	2/59	39/18432	0.00691739	0.0269778	0.0156551	NCOA1/ESR1	2
GO:0031492	nucleosomal DNA binding	2/59	40/18432	0.00726657	0.0279448	0.0162163	HDAC1/HDAC2	2
GO:0051082	unfolded protein binding	3/59	124/18432	0.00734447	0.0279448	0.0162163	HSPA5/HSPA8/HSPA1A	3
GO:0001784	phosphotyrosine residue binding	2/59	46/18432	0.00952456	0.0358024	0.020776	PTPN11/PTPN6	2
GO:0043177	organic acid binding	3/59	137/18432	0.00964217	0.0358024	0.020776	RXRA/RARA/PPARG	3
GO:0033218	amide binding	5/59	408/18432	0.00975387	0.0358024	0.020776	ADRB2/APOA1/RXRA/LBP/PPARG	5
GO:0030159	signaling receptor complex adaptor activity	2/59	52/18432	0.0120538	0.0437302	0.0253765	GNB1/PTPN11	2
GO:0140296	general transcription initiation factor binding	2/59	53/18432	0.012501	0.0448311	0.0260154	JUN/ESR1	2
GO:0008374	O-acyltransferase activity	2/59	54/18432	0.0129553	0.0459325	0.0266545	CPT2/IFNB1	2
GO:0030374	nuclear receptor coactivator activity	2/59	56/18432	0.0138854	0.0486768	0.028247	NCOA1/FGF2	2

## Sheet: kegg
Category	Term	Count	%	PValue	Genes	List Total	Pop Hits	Pop Total	Fold Enrichment	Bonferroni	Benjamini	FDR
KEGG_PATHWAY	hsa05200:Pathways in cancer	38	63.3333	2.75204e-30	HDAC2, MAX, HDAC1, LPAR1, LPAR2, PTGS2, FGF2, RXRB, NRAS, RXRA, EP300, IKBKG, PLCG1, HRAS, NCOA1, JUN, CREBBP, EDN1, MMP1, STAT1, MMP2, PRKCA, FOS, MMP9, ESR1, RHOA, IL2, ESR2, VEGFA, IL4, IL6, CXCL12, GNB1, BCL2, RARA, PPARG, RAF1, MET	59	531	8205	9.95212	6.08202e-28	6.08202e-28	2.75204e-28
KEGG_PATHWAY	hsa05417:Lipid and atherosclerosis	22	36.6667	3.13369e-19	HSPA8, JUN, HSPA5, IFNB1, MMP1, APOA1, PRKCA, FOS, MMP9, RHOA, RXRB, IL6, NRAS, RXRA, CYP1A1, BCL2, PPARG, IKBKG, PLCG1, LBP, HRAS, HSPA1A	59	215	8205	14.2302	6.92546e-17	3.46273e-17	1.56685e-17
KEGG_PATHWAY	hsa04919:Thyroid hormone signaling pathway	15	25	6.29005e-14	NCOA1, CREBBP, HDAC2, STAT1, HDAC1, PRKCA, ESR1, RXRB, KAT2A, NRAS, RXRA, EP300, PLCG1, RAF1, HRAS	59	121	8205	17.2398	1.39119e-11	4.63367e-12	2.09668e-12
KEGG_PATHWAY	hsa05167:Kaposi sarcoma-associated herpesvirus infection	17	28.3333	1.71931e-13	CREBBP, JUN, IFNB1, STAT1, FOS, PTGS2, FGF2, VEGFA, IL6, NRAS, CREB1, GNB1, EP300, IKBKG, PLCG1, RAF1, HRAS	59	194	8205	12.1864	3.80062e-11	9.49919e-12	4.29828e-12
KEGG_PATHWAY	hsa04915:Estrogen signaling pathway	15	25	4.01553e-13	NCOA1, HSPA8, JUN, MMP2, FOS, ESR1, MMP9, ESR2, NRAS, CREB1, BCL2, RARA, RAF1, HRAS, HSPA1A	59	138	8205	15.1161	8.87465e-11	1.77487e-11	8.03107e-12
KEGG_PATHWAY	hsa05207:Chemical carcinogenesis - receptor activation	17	28.3333	6.8772e-13	JUN, PRKCA, FOS, ADRB2, FGF2, ESR1, ESR2, VEGFA, RXRB, NRAS, CREB1, RXRA, CYP1A1, BCL2, RAF1, PPARA, HRAS	59	212	8205	11.1517	1.51976e-10	2.5331e-11	1.1462e-11
KEGG_PATHWAY	hsa04151:PI3K-Akt signaling pathway	20	33.3333	1.45825e-12	CHRM1, IFNB1, LPAR1, LPAR2, PRKCA, FGF2, IL2, VEGFA, IL4, IL6, NRAS, CREB1, RXRA, GNB1, BCL2, IKBKG, RAF1, HRAS, MET, YWHAG	59	354	8205	7.85694	3.22279e-10	4.60391e-11	2.08322e-11
KEGG_PATHWAY	hsa05161:Hepatitis B	15	25	3.72229e-12	CREBBP, JUN, IFNB1, STAT1, PRKCA, FOS, MMP9, IL6, NRAS, CREB1, BCL2, EP300, IKBKG, RAF1, HRAS	59	162	8205	12.8766	8.22616e-10	1.02828e-10	4.65287e-11
KEGG_PATHWAY	hsa04926:Relaxin signaling pathway	13	21.6667	6.56901e-11	JUN, EDN1, MMP1, MMP2, PRKCA, FOS, MMP9, VEGFA, NRAS, CREB1, GNB1, RAF1, HRAS	59	129	8205	14.0146	1.45175e-08	1.61306e-09	7.2989e-10
KEGG_PATHWAY	hsa05205:Proteoglycans in cancer	14	23.3333	1.18661e-09	MMP2, PRKCA, PTPN11, FGF2, ESR1, MMP9, RHOA, VEGFA, NRAS, PTPN6, PLCG1, RAF1, HRAS, MET	59	205	8205	9.49731	2.62241e-07	2.62241e-08	1.18661e-08
KEGG_PATHWAY	hsa04933:AGE-RAGE signaling pathway in diabetic complications	11	18.3333	1.47186e-09	IL6, EDN1, JUN, NRAS, STAT1, MMP2, BCL2, PRKCA, PLCG1, HRAS, VEGFA	59	100	8205	15.2975	3.25281e-07	2.9571e-08	1.33806e-08
KEGG_PATHWAY	hsa04660:T cell receptor signaling pathway	11	18.3333	2.17214e-09	IL4, JUN, NRAS, PTPN6, FOS, IKBKG, PLCG1, RAF1, HRAS, RHOA, IL2	59	104	8205	14.7091	4.80044e-07	3.5161e-08	1.591e-08
KEGG_PATHWAY	hsa04625:C-type lectin receptor signaling pathway	11	18.3333	2.17214e-09	IL6, JUN, NRAS, STAT1, PTPN11, IKBKG, RAF1, PTGS2, HRAS, RHOA, IL2	59	104	8205	14.7091	4.80044e-07	3.5161e-08	1.591e-08
KEGG_PATHWAY	hsa05206:MicroRNAs in cancer	16	26.6667	2.22739e-09	CREBBP, HDAC2, UBE2I, HDAC1, PRKCA, PTGS2, MMP9, RHOA, VEGFA, NRAS, BCL2, EP300, PLCG1, RAF1, HRAS, MET	59	310	8205	7.17769	4.92254e-07	3.5161e-08	1.591e-08
KEGG_PATHWAY	hsa04659:Th17 cell differentiation	11	18.3333	3.15403e-09	RXRB, IL4, IL6, JUN, RXRA, STAT1, RARA, FOS, IKBKG, PLCG1, IL2	59	108	8205	14.1643	6.9704e-07	4.48413e-08	2.02902e-08
KEGG_PATHWAY	hsa01521:EGFR tyrosine kinase inhibitor resistance	10	16.6667	3.24643e-09	IL6, NRAS, BCL2, PRKCA, PLCG1, RAF1, HRAS, FGF2, MET, VEGFA	59	79	8205	17.6035	7.1746e-07	4.48413e-08	2.02902e-08
KEGG_PATHWAY	hsa05235:PD-L1 expression and PD-1 checkpoint pathway in cancer	10	16.6667	9.49758e-09	JUN, NRAS, STAT1, PTPN6, PTPN11, FOS, IKBKG, PLCG1, RAF1, HRAS	59	89	8205	15.6256	2.09896e-06	1.23468e-07	5.58681e-08
KEGG_PATHWAY	hsa04630:JAK-STAT signaling pathway	12	20	1.66974e-08	IL4, IL6, CREBBP, IFNB1, STAT1, BCL2, EP300, PTPN6, PTPN11, RAF1, HRAS, IL2	59	166	8205	10.0531	3.69012e-06	2.05007e-07	9.27633e-08
KEGG_PATHWAY	hsa01522:Endocrine resistance	10	16.6667	2.23944e-08	JUN, NRAS, MMP2, BCL2, FOS, RAF1, HRAS, ESR1, MMP9, ESR2	59	98	8205	14.1906	4.94914e-06	2.50259e-07	1.13239e-07
KEGG_PATHWAY	hsa05211:Renal cell carcinoma	9	15	2.26479e-08	CREBBP, JUN, NRAS, EP300, PTPN11, RAF1, HRAS, MET, VEGFA	59	69	8205	18.1393	5.00517e-06	2.50259e-07	1.13239e-07
KEGG_PATHWAY	hsa05163:Human cytomegalovirus infection	13	21.6667	3.94978e-08	IFNB1, PRKCA, PTGS2, RHOA, VEGFA, IL6, NRAS, CREB1, CXCL12, GNB1, IKBKG, RAF1, HRAS	59	225	8205	8.03503	8.72899e-06	4.15668e-07	1.88085e-07
KEGG_PATHWAY	hsa04935:Growth hormone synthesis, secretion and action	10	16.6667	1.32067e-07	CREBBP, NRAS, CREB1, STAT1, EP300, PRKCA, FOS, PLCG1, RAF1, HRAS	59	120	8205	11.589	2.91863e-05	1.32667e-06	6.00303e-07
KEGG_PATHWAY	hsa05203:Viral carcinogenesis	12	20	1.40331e-07	KAT2A, HDAC2, CREBBP, JUN, NRAS, CREB1, HDAC1, EP300, IKBKG, HRAS, RHOA, YWHAG	59	204	8205	8.18046	3.10128e-05	1.3484e-06	6.10137e-07
KEGG_PATHWAY	hsa05215:Prostate cancer	9	15	3.36024e-07	CREBBP, NRAS, CREB1, BCL2, EP300, IKBKG, RAF1, HRAS, MMP9	59	97	8205	12.9032	7.42586e-05	3.09422e-06	1.4001e-06
KEGG_PATHWAY	hsa05219:Bladder cancer	7	11.6667	3.55521e-07	NRAS, MMP1, MMP2, RAF1, HRAS, MMP9, VEGFA	59	41	8205	23.7433	7.8567e-05	3.1428e-06	1.42208e-06
KEGG_PATHWAY	hsa05162:Measles	10	16.6667	4.66796e-07	HSPA8, IL6, JUN, IFNB1, STAT1, BCL2, FOS, IKBKG, IL2, HSPA1A	59	139	8205	10.0049	0.000103157	3.96776e-06	1.79537e-06
KEGG_PATHWAY	hsa04014:Ras signaling pathway	12	20	6.09929e-07	NRAS, GNB1, PTPN11, PRKCA, IKBKG, PLCG1, RAF1, HRAS, FGF2, MET, RHOA, VEGFA	59	236	8205	7.07124	0.000134785	4.94744e-06	2.23866e-06
KEGG_PATHWAY	hsa05223:Non-small cell lung cancer	8	13.3333	6.26825e-07	RXRB, NRAS, RXRA, PRKCA, PLCG1, RAF1, HRAS, MET	59	72	8205	15.452	0.000138519	4.94744e-06	2.23866e-06
KEGG_PATHWAY	hsa04010:MAPK signaling pathway	13	21.6667	7.28756e-07	HSPA8, JUN, MAX, PRKCA, FOS, FGF2, VEGFA, NRAS, IKBKG, RAF1, HRAS, MET, HSPA1A	59	294	8205	6.14926	0.000161042	5.55362e-06	2.51295e-06
KEGG_PATHWAY	hsa04668:TNF signaling pathway	9	15	1.01868e-06	IL6, EDN1, JUN, CREB1, IFNB1, FOS, IKBKG, PTGS2, MMP9	59	112	8205	11.1751	0.000225103	7.50428e-06	3.3956e-06
KEGG_PATHWAY	hsa04015:Rap1 signaling pathway	11	18.3333	1.73806e-06	NRAS, LPAR1, LPAR2, PRKCA, PLCG1, RAF1, HRAS, FGF2, MET, RHOA, VEGFA	59	210	8205	7.2845	0.000384038	1.23907e-05	5.60664e-06
KEGG_PATHWAY	hsa05170:Human immunodeficiency virus 1 infection	11	18.3333	1.89426e-06	JUN, NRAS, IFNB1, GNB1, BCL2, PRKCA, FOS, IKBKG, PLCG1, RAF1, HRAS	59	212	8205	7.21578	0.000418544	1.30822e-05	5.91956e-06
KEGG_PATHWAY	hsa05165:Human papillomavirus infection	13	21.6667	2.54701e-06	CREBBP, HDAC2, IFNB1, STAT1, HDAC1, PTGS2, VEGFA, NRAS, CREB1, EP300, IKBKG, RAF1, HRAS	59	331	8205	5.46188	0.000562732	1.70573e-05	7.71822e-06
KEGG_PATHWAY	hsa04024:cAMP signaling pathway	11	18.3333	2.75887e-06	EDN1, CREBBP, JUN, CHRM1, CREB1, EP300, FOS, ADRB2, RAF1, PPARA, RHOA	59	221	8205	6.92193	0.000609525	1.79327e-05	8.11433e-06
KEGG_PATHWAY	hsa05166:Human T-cell leukemia virus 1 infection	11	18.3333	2.87342e-06	IL6, KAT2A, CREBBP, JUN, NRAS, CREB1, EP300, FOS, IKBKG, HRAS, IL2	59	222	8205	6.89075	0.000634825	1.81436e-05	8.20977e-06
KEGG_PATHWAY	hsa04370:VEGF signaling pathway	7	11.6667	3.2298e-06	NRAS, PRKCA, PLCG1, RAF1, PTGS2, HRAS, VEGFA	59	59	8205	16.4996	0.000713532	1.98274e-05	8.97166e-06
KEGG_PATHWAY	hsa04657:IL-17 signaling pathway	8	13.3333	3.86204e-06	IL4, IL6, JUN, MMP1, FOS, IKBKG, PTGS2, MMP9	59	94	8205	11.8356	0.000853149	2.30679e-05	1.0438e-05
KEGG_PATHWAY	hsa05152:Tuberculosis	10	16.6667	4.06644e-06	IL6, CREBBP, CREB1, IFNB1, STAT1, BCL2, EP300, LBP, RAF1, RHOA	59	180	8205	7.72599	0.000898281	2.36496e-05	1.07012e-05
KEGG_PATHWAY	hsa05418:Fluid shear stress and atherosclerosis	9	15	5.20434e-06	EDN1, JUN, MMP2, BCL2, FOS, IKBKG, MMP9, RHOA, VEGFA	59	139	8205	9.00439	0.0011495	2.94913e-05	1.33445e-05
KEGG_PATHWAY	hsa04916:Melanogenesis	8	13.3333	6.24587e-06	EDN1, CREBBP, NRAS, CREB1, EP300, PRKCA, RAF1, HRAS	59	101	8205	11.0153	0.00137939	3.45084e-05	1.56147e-05
KEGG_PATHWAY	hsa05202:Transcriptional misregulation in cancer	10	16.6667	7.19575e-06	RXRB, IL6, HDAC2, RXRA, MAX, HDAC1, RARA, PPARG, MET, MMP9	59	193	8205	7.20559	0.001589	3.87869e-05	1.75506e-05
KEGG_PATHWAY	hsa05224:Breast cancer	9	15	7.88386e-06	NCOA1, JUN, NRAS, FOS, RAF1, HRAS, ESR1, FGF2, ESR2	59	147	8205	8.51435	0.00174082	4.14841e-05	1.87711e-05
KEGG_PATHWAY	hsa04072:Phospholipase D signaling pathway	9	15	8.28895e-06	NRAS, LPAR1, LPAR2, PTPN11, PRKCA, PLCG1, RAF1, HRAS, RHOA	59	148	8205	8.45683	0.00183019	4.26014e-05	1.92766e-05
KEGG_PATHWAY	hsa04928:Parathyroid hormone synthesis, secretion and action	8	13.3333	8.61114e-06	RXRB, RXRA, CREB1, BCL2, PRKCA, FOS, RAF1, RHOA	59	106	8205	10.4957	0.00190126	4.32514e-05	1.95708e-05
KEGG_PATHWAY	hsa04917:Prolactin signaling pathway	7	11.6667	8.852e-06	NRAS, STAT1, FOS, RAF1, HRAS, ESR1, ESR2	59	70	8205	13.9068	0.00195439	4.34732e-05	1.96711e-05
KEGG_PATHWAY	hsa04066:HIF-1 signaling pathway	8	13.3333	1.03574e-05	IL6, EDN1, CREBBP, BCL2, EP300, PRKCA, PLCG1, VEGFA	59	109	8205	10.2068	0.00228638	4.97605e-05	2.25161e-05
KEGG_PATHWAY	hsa05160:Hepatitis C	9	15	1.27972e-05	NRAS, RXRA, IFNB1, STAT1, IKBKG, RAF1, PPARA, HRAS, YWHAG	59	157	8205	7.97204	0.0028242	5.9666e-05	2.69982e-05
KEGG_PATHWAY	hsa04725:Cholinergic synapse	8	13.3333	1.31341e-05	NRAS, CHRM1, CREB1, GNB1, BCL2, PRKCA, FOS, HRAS	59	113	8205	9.84551	0.00289844	5.9666e-05	2.69982e-05
KEGG_PATHWAY	hsa03320:PPAR signaling pathway	7	11.6667	1.32291e-05	RXRB, RXRA, CPT2, MMP1, APOA1, PPARG, PPARA	59	75	8205	12.9797	0.00291939	5.9666e-05	2.69982e-05
KEGG_PATHWAY	hsa05220:Chronic myeloid leukemia	7	11.6667	1.4285e-05	HDAC2, NRAS, HDAC1, PTPN11, IKBKG, RAF1, HRAS	59	76	8205	12.8089	0.00315204	6.31399e-05	2.85701e-05
KEGG_PATHWAY	hsa04722:Neurotrophin signaling pathway	8	13.3333	1.84357e-05	JUN, NRAS, BCL2, PTPN11, PLCG1, RAF1, HRAS, RHOA	59	119	8205	9.3491	0.00406605	7.98882e-05	3.61485e-05
KEGG_PATHWAY	hsa04662:B cell receptor signaling pathway	7	11.6667	2.21448e-05	JUN, NRAS, PTPN6, FOS, IKBKG, RAF1, HRAS	59	82	8205	11.8716	0.0048821	9.41154e-05	4.25861e-05
KEGG_PATHWAY	hsa05208:Chemical carcinogenesis - reactive oxygen species	10	16.6667	2.30151e-05	JUN, NRAS, CYP1A1, PTPN11, FOS, IKBKG, RAF1, HRAS, MET, VEGFA	59	223	8205	6.23622	0.00507348	9.59686e-05	4.34247e-05
KEGG_PATHWAY	hsa04650:Natural killer cell mediated cytotoxicity	8	13.3333	2.67435e-05	NRAS, IFNB1, PTPN6, PTPN11, PRKCA, PLCG1, RAF1, HRAS	59	126	8205	8.8297	0.00589296	0.00010945	4.9525e-05
KEGG_PATHWAY	hsa05210:Colorectal cancer	7	11.6667	2.90927e-05	JUN, NRAS, BCL2, FOS, RAF1, HRAS, RHOA	59	86	8205	11.3195	0.00640896	0.0001169	5.28959e-05
KEGG_PATHWAY	hsa05171:Coronavirus disease - COVID-19	10	16.6667	3.14872e-05	IL6, JUN, IFNB1, STAT1, MMP1, PRKCA, FOS, IKBKG, PLCG1, IL2	59	232	8205	5.9943	0.00693462	0.000124262	5.62271e-05
KEGG_PATHWAY	hsa04360:Axon guidance	9	15	3.73329e-05	NRAS, CXCL12, PTPN11, PRKCA, PLCG1, RAF1, HRAS, MET, RHOA	59	182	8205	6.87698	0.00821678	0.000144747	6.54963e-05
KEGG_PATHWAY	hsa04658:Th1 and Th2 cell differentiation	7	11.6667	4.27058e-05	IL4, JUN, STAT1, FOS, IKBKG, PLCG1, IL2	59	92	8205	10.5812	0.00939378	0.000162724	7.36307e-05
KEGG_PATHWAY	hsa05135:Yersinia infection	8	13.3333	4.58731e-05	IL6, JUN, IFNB1, FOS, IKBKG, PLCG1, RHOA, IL2	59	137	8205	8.12075	0.010087	0.00017183	7.77509e-05
KEGG_PATHWAY	hsa04062:Chemokine signaling pathway	9	15	5.46702e-05	NRAS, CXCL12, STAT1, GNB1, IKBKG, PLCG1, RAF1, HRAS, RHOA	59	192	8205	6.5188	0.0120097	0.000201368	9.1117e-05
KEGG_PATHWAY	hsa05231:Choline metabolism in cancer	7	11.6667	6.10156e-05	JUN, NRAS, PRKCA, FOS, PLCG1, RAF1, HRAS	59	98	8205	9.93341	0.0133943	0.000221056	0.000100026
KEGG_PATHWAY	hsa05130:Pathogenic Escherichia coli infection	9	15	6.55904e-05	IL6, JUN, LPAR1, LPAR2, PTPN6, PTPN11, FOS, IKBKG, RHOA	59	197	8205	6.35335	0.0143914	0.000233798	0.000105791
KEGG_PATHWAY	hsa04213:Longevity regulating pathway - multiple species	6	10	7.04476e-05	HSPA8, HDAC2, NRAS, HDAC1, HRAS, HSPA1A	59	62	8205	13.4582	0.0154489	0.000247126	0.000111822
KEGG_PATHWAY	hsa05226:Gastric cancer	8	13.3333	7.83157e-05	RXRB, NRAS, RXRA, BCL2, RAF1, HRAS, FGF2, MET	59	149	8205	7.46673	0.0171595	0.000270434	0.000122368
KEGG_PATHWAY	hsa04620:Toll-like receptor signaling pathway	7	11.6667	8.51296e-05	IL6, JUN, IFNB1, STAT1, FOS, IKBKG, LBP	59	104	8205	9.36033	0.0186386	0.000285055	0.000128984
KEGG_PATHWAY	hsa04064:NF-kappa B signaling pathway	7	11.6667	8.51296e-05	UBE2I, CXCL12, BCL2, IKBKG, PLCG1, LBP, PTGS2	59	104	8205	9.36033	0.0186386	0.000285055	0.000128984
KEGG_PATHWAY	hsa04921:Oxytocin signaling pathway	8	13.3333	9.64632e-05	JUN, NRAS, PRKCA, FOS, RAF1, PTGS2, HRAS, RHOA	59	154	8205	7.2243	0.0210937	0.000318184	0.000143975
KEGG_PATHWAY	hsa04720:Long-term potentiation	6	10	0.000102348	CREBBP, NRAS, EP300, PRKCA, RAF1, HRAS	59	67	8205	12.4538	0.0223661	0.00033263	0.000150511
KEGG_PATHWAY	hsa04664:Fc epsilon RI signaling pathway	6	10	0.000109878	IL4, NRAS, PRKCA, PLCG1, RAF1, HRAS	59	68	8205	12.2707	0.0239918	0.000351927	0.000159243
KEGG_PATHWAY	hsa05031:Amphetamine addiction	6	10	0.000117826	HDAC2, JUN, CREB1, HDAC1, PRKCA, FOS	59	69	8205	12.0929	0.025705	0.000371994	0.000168323
KEGG_PATHWAY	hsa05216:Thyroid cancer	5	8.33333	0.000124782	RXRB, NRAS, RXRA, PPARG, HRAS	59	37	8205	18.7929	0.0272017	0.000388406	0.000175749
KEGG_PATHWAY	hsa04670:Leukocyte transendothelial migration	7	11.6667	0.000141697	CXCL12, MMP2, PTPN11, PRKCA, PLCG1, MMP9, RHOA	59	114	8205	8.53925	0.030832	0.000434932	0.000196802
KEGG_PATHWAY	hsa04726:Serotonergic synapse	7	11.6667	0.000148686	APP, NRAS, GNB1, PRKCA, RAF1, PTGS2, HRAS	59	115	8205	8.465	0.0323279	0.000450131	0.000203679
KEGG_PATHWAY	hsa05164:Influenza A	8	13.3333	0.000185508	IL6, CREBBP, IFNB1, STAT1, EP300, PRKCA, IKBKG, RAF1	59	171	8205	6.5061	0.040172	0.000551943	0.000249748
KEGG_PATHWAY	hsa04810:Regulation of actin cytoskeleton	9	15	0.000187311	NRAS, CXCL12, CHRM1, LPAR1, LPAR2, RAF1, HRAS, FGF2, RHOA	59	229	8205	5.46555	0.0405543	0.000551943	0.000249748
KEGG_PATHWAY	hsa05140:Leishmaniasis	6	10	0.000198418	IL4, JUN, STAT1, PTPN6, FOS, PTGS2	59	77	8205	10.8365	0.0429071	0.000576979	0.000261077
KEGG_PATHWAY	hsa04380:Osteoclast differentiation	7	11.6667	0.00026703	JUN, CREB1, IFNB1, STAT1, PPARG, FOS, IKBKG	59	128	8205	7.60527	0.0573135	0.00076641	0.000346792
KEGG_PATHWAY	hsa04012:ErbB signaling pathway	6	10	0.000315542	JUN, NRAS, PRKCA, PLCG1, RAF1, HRAS	59	85	8205	9.81655	0.067369	0.000894034	0.00040454
KEGG_PATHWAY	hsa04210:Apoptosis	7	11.6667	0.000370439	JUN, NRAS, BCL2, FOS, IKBKG, RAF1, HRAS	59	136	8205	7.1579	0.0786194	0.00103629	0.00046891
KEGG_PATHWAY	hsa05222:Small cell lung cancer	6	10	0.000455606	RXRB, RXRA, MAX, BCL2, IKBKG, PTGS2	59	92	8205	9.06964	0.0958065	0.00125861	0.000569507
KEGG_PATHWAY	hsa04912:GnRH signaling pathway	6	10	0.000478913	JUN, NRAS, MMP2, PRKCA, RAF1, HRAS	59	93	8205	8.97212	0.100454	0.00129073	0.00058404
KEGG_PATHWAY	hsa05323:Rheumatoid arthritis	6	10	0.000478913	IL6, JUN, CXCL12, MMP1, FOS, VEGFA	59	93	8205	8.97212	0.100454	0.00129073	0.00058404
KEGG_PATHWAY	hsa04510:Focal adhesion	8	13.3333	0.000497352	JUN, BCL2, PRKCA, RAF1, HRAS, MET, RHOA, VEGFA	59	201	8205	5.53504	0.104114	0.00132427	0.000599219
KEGG_PATHWAY	hsa05169:Epstein-Barr virus infection	8	13.3333	0.000512395	IL6, HDAC2, JUN, IFNB1, STAT1, HDAC1, BCL2, IKBKG	59	202	8205	5.50764	0.107089	0.00134809	0.000609995
KEGG_PATHWAY	hsa05142:Chagas disease	6	10	0.000731315	IL6, JUN, IFNB1, FOS, IKBKG, IL2	59	102	8205	8.18046	0.149286	0.00190142	0.00086037
KEGG_PATHWAY	hsa04330:Notch signaling pathway	5	8.33333	0.000766055	KAT2A, HDAC2, CREBBP, HDAC1, EP300	59	59	8205	11.7854	0.155798	0.00196858	0.000890761
KEGG_PATHWAY	hsa04929:GnRH secretion	5	8.33333	0.00104178	NRAS, PRKCA, RAF1, HRAS, ESR2	59	64	8205	10.8647	0.205747	0.00264635	0.00119744
KEGG_PATHWAY	hsa05321:Inflammatory bowel disease	5	8.33333	0.00110429	IL4, IL6, JUN, STAT1, IL2	59	65	8205	10.6975	0.216655	0.00277327	0.00125487
KEGG_PATHWAY	hsa05221:Acute myeloid leukemia	5	8.33333	0.00123714	NRAS, RARA, IKBKG, RAF1, HRAS	59	67	8205	10.3782	0.239346	0.00307199	0.00139004
KEGG_PATHWAY	hsa04920:Adipocytokine signaling pathway	5	8.33333	0.00138081	RXRB, RXRA, PTPN11, IKBKG, PPARA	59	69	8205	10.0774	0.263149	0.00339065	0.00153423
KEGG_PATHWAY	hsa04020:Calcium signaling pathway	8	13.3333	0.00141474	CHRM1, PRKCA, PLCG1, ADRB2, ADRA1B, FGF2, MET, VEGFA	59	240	8205	4.63559	0.268662	0.0034358	0.00155466
KEGG_PATHWAY	hsa05120:Epithelial cell signaling in Helicobacter pylori infection	5	8.33333	0.00145684	JUN, PTPN11, IKBKG, PLCG1, MET	59	70	8205	9.93341	0.275445	0.0034785	0.00157398
KEGG_PATHWAY	hsa04071:Sphingolipid signaling pathway	6	10	0.0014638	NRAS, BCL2, PRKCA, RAF1, HRAS, RHOA	59	119	8205	7.01182	0.27656	0.0034785	0.00157398
KEGG_PATHWAY	hsa04520:Adherens junction	5	8.33333	0.00153576	CREBBP, EP300, PTPN6, MET, RHOA	59	71	8205	9.79351	0.28799	0.00361067	0.00163379
KEGG_PATHWAY	hsa05218:Melanoma	5	8.33333	0.00161761	NRAS, RAF1, HRAS, FGF2, MET	59	72	8205	9.65749	0.300773	0.00376306	0.00170274
KEGG_PATHWAY	hsa05022:Pathways of neurodegeneration - multiple diseases	11	18.3333	0.00165266	APP, IL6, NRAS, CHRM1, HSPA5, BCL2, PRKCA, PLCG1, RAF1, PTGS2, HRAS	59	476	8205	3.21375	0.306177	0.00380455	0.00172152
KEGG_PATHWAY	hsa05132:Salmonella infection	8	13.3333	0.00174833	IL6, JUN, BCL2, FOS, IKBKG, RAF1, HRAS, RHOA	59	249	8205	4.46804	0.320718	0.00398331	0.0018024
KEGG_PATHWAY	hsa04621:NOD-like receptor signaling pathway	7	11.6667	0.00180264	IL6, JUN, IFNB1, STAT1, BCL2, IKBKG, RHOA	59	184	8205	5.29062	0.328837	0.00406515	0.00183943
KEGG_PATHWAY	hsa05214:Glioma	5	8.33333	0.00188133	NRAS, PRKCA, PLCG1, RAF1, HRAS	59	75	8205	9.27119	0.340429	0.00419973	0.00190033
KEGG_PATHWAY	hsa05034:Alcoholism	7	11.6667	0.00195686	HDAC2, NRAS, CREB1, HDAC1, GNB1, RAF1, HRAS	59	187	8205	5.20575	0.351367	0.00432465	0.00195686
KEGG_PATHWAY	hsa04068:FoxO signaling pathway	6	10	0.00223667	IL6, CREBBP, NRAS, EP300, RAF1, HRAS	59	131	8205	6.36952	0.390343	0.00489411	0.00223667
KEGG_PATHWAY	hsa04540:Gap junction	5	8.33333	0.00337227	NRAS, LPAR1, PRKCA, RAF1, HRAS	59	88	8205	7.90158	0.525992	0.00730658	0.00337227
KEGG_PATHWAY	hsa04932:Non-alcoholic fatty liver disease	6	10	0.00461719	IL6, JUN, RXRA, PPARG, FOS, PPARA	59	155	8205	5.38327	0.6404	0.00990679	0.00461719
KEGG_PATHWAY	hsa04672:Intestinal immune network for IgA production	4	6.66667	0.00490494	IL4, IL6, CXCL12, IL2	59	49	8205	11.3525	0.662659	0.010423	0.00490494
KEGG_PATHWAY	hsa05225:Hepatocellular carcinoma	6	10	0.00647613	NRAS, PRKCA, PLCG1, RAF1, HRAS, MET	59	168	8205	4.96671	0.762094	0.0136307	0.00647613
KEGG_PATHWAY	hsa05145:Toxoplasmosis	5	8.33333	0.00792557	HSPA8, STAT1, BCL2, IKBKG, HSPA1A	59	112	8205	6.20838	0.827702	0.0165241	0.00792557
KEGG_PATHWAY	hsa04730:Long-term depression	4	6.66667	0.00862492	NRAS, PRKCA, RAF1, HRAS	59	60	8205	9.27119	0.852566	0.0178141	0.00862492
KEGG_PATHWAY	hsa04613:Neutrophil extracellular trap formation	6	10	0.0107307	HDAC2, HDAC1, PRKCA, PLCG1, HMGB1, RAF1	59	190	8205	4.39161	0.907846	0.0219581	0.0107307
KEGG_PATHWAY	hsa04110:Cell cycle	5	8.33333	0.012199	HDAC2, CREBBP, HDAC1, EP300, YWHAG	59	127	8205	5.47511	0.933633	0.0247338	0.012199
KEGG_PATHWAY	hsa05230:Central carbon metabolism in cancer	4	6.66667	0.0131289	NRAS, RAF1, HRAS, MET	59	70	8205	7.94673	0.946104	0.0263771	0.0131289
KEGG_PATHWAY	hsa04270:Vascular smooth muscle contraction	5	8.33333	0.0146168	EDN1, PRKCA, ADRA1B, RAF1, RHOA	59	134	8205	5.1891	0.961386	0.0291019	0.0146168
KEGG_PATHWAY	hsa05133:Pertussis	4	6.66667	0.0163673	IL6, JUN, FOS, RHOA	59	76	8205	7.31936	0.973933	0.0320103	0.0163673
KEGG_PATHWAY	hsa05212:Pancreatic cancer	4	6.66667	0.0163673	STAT1, IKBKG, RAF1, VEGFA	59	76	8205	7.31936	0.973933	0.0320103	0.0163673
KEGG_PATHWAY	hsa04140:Autophagy - animal	5	8.33333	0.0173197	NRAS, BCL2, HMGB1, RAF1, HRAS	59	141	8205	4.93148	0.978957	0.033576	0.0173197
KEGG_PATHWAY	hsa04612:Antigen processing and presentation	4	6.66667	0.0175377	HSPA8, CREB1, HSPA5, HSPA1A	59	78	8205	7.13168	0.979964	0.0337029	0.0175377
KEGG_PATHWAY	hsa04936:Alcoholic liver disease	5	8.33333	0.0177297	IL6, IFNB1, IKBKG, LBP, PPARA	59	142	8205	4.89675	0.980811	0.0337782	0.0177297
KEGG_PATHWAY	hsa05010:Alzheimer disease	8	13.3333	0.0178853	APP, IL6, NRAS, CHRM1, IKBKG, RAF1, PTGS2, HRAS	59	384	8205	2.89725	0.981471	0.0337833	0.0178853
KEGG_PATHWAY	hsa04261:Adrenergic signaling in cardiomyocytes	5	8.33333	0.0212293	CREB1, BCL2, PRKCA, ADRB2, ADRA1B	59	150	8205	4.63559	0.99128	0.0397599	0.0212293
KEGG_PATHWAY	hsa04150:mTOR signaling pathway	5	8.33333	0.0241148	NRAS, PRKCA, RAF1, HRAS, RHOA	59	156	8205	4.4573	0.995459	0.0447846	0.0241148
KEGG_PATHWAY	hsa04211:Longevity regulating pathway	4	6.66667	0.0247961	NRAS, CREB1, PPARG, HRAS	59	89	8205	6.25024	0.996109	0.0456661	0.0247961
KEGG_PATHWAY	hsa05143:African trypanosomiasis	3	5	0.0279198	IL6, APOA1, PRKCA	59	37	8205	11.2758	0.998085	0.0509941	0.0279198
KEGG_PATHWAY	hsa05131:Shigellosis	6	10	0.0297999	JUN, IFNB1, BCL2, IKBKG, PLCG1, RHOA	59	247	8205	3.37817	0.998752	0.0539027	0.0297999
KEGG_PATHWAY	hsa04022:cGMP-PKG signaling pathway	5	8.33333	0.0300001	CREB1, ADRB2, ADRA1B, RAF1, RHOA	59	167	8205	4.16371	0.998807	0.0539027	0.0300001
KEGG_PATHWAY	hsa04713:Circadian entrainment	4	6.66667	0.0309495	CREB1, GNB1, PRKCA, FOS	59	97	8205	5.73475	0.999039	0.05516	0.0309495
KEGG_PATHWAY	hsa04310:Wnt signaling pathway	5	8.33333	0.0317409	CREBBP, JUN, EP300, PRKCA, RHOA	59	170	8205	4.09023	0.999198	0.056118	0.0317409
KEGG_PATHWAY	hsa04922:Glucagon signaling pathway	4	6.66667	0.0396683	CREBBP, CREB1, EP300, PPARA	59	107	8205	5.1988	0.99987	0.0695769	0.0396683
KEGG_PATHWAY	hsa04931:Insulin resistance	4	6.66667	0.0406021	IL6, CREB1, PTPN11, PPARA	59	108	8205	5.15066	0.999895	0.0706541	0.0406021
KEGG_PATHWAY	hsa05415:Diabetic cardiomyopathy	5	8.33333	0.0547959	CPT2, MMP2, PRKCA, PPARA, MMP9	59	203	8205	3.42532	0.999996	0.0946085	0.0547959
KEGG_PATHWAY	hsa05134:Legionellosis	3	5	0.0611967	HSPA8, IL6, HSPA1A	59	57	8205	7.31936	0.999999	0.104841	0.0611967
KEGG_PATHWAY	hsa05213:Endometrial cancer	3	5	0.0631017	NRAS, RAF1, HRAS	59	58	8205	7.19316	0.999999	0.107273	0.0631017
KEGG_PATHWAY	hsa05016:Huntington disease	6	10	0.0642114	HDAC2, CREBBP, CREB1, HDAC1, EP300, PPARG	59	306	8205	2.72682	1	0.108326	0.0642114
KEGG_PATHWAY	hsa04728:Dopaminergic synapse	4	6.66667	0.0662724	CREB1, GNB1, PRKCA, FOS	59	132	8205	4.21418	1	0.110956	0.0662724
KEGG_PATHWAY	hsa04623:Cytosolic DNA-sensing pathway	3	5	0.0729213	IL6, IFNB1, IKBKG	59	63	8205	6.62228	1	0.120266	0.0729213
KEGG_PATHWAY	hsa03250:Viral life cycle - HIV-1	3	5	0.0729213	KAT2A, CREBBP, EP300	59	63	8205	6.62228	1	0.120266	0.0729213
KEGG_PATHWAY	hsa04371:Apelin signaling pathway	4	6.66667	0.0748838	NRAS, GNB1, RAF1, HRAS	59	139	8205	4.00195	1	0.122588	0.0748838
KEGG_PATHWAY	hsa04550:Signaling pathways regulating pluripotency of stem cells	4	6.66667	0.0800188	NRAS, RAF1, HRAS, FGF2	59	143	8205	3.89001	1	0.13003	0.0800188
KEGG_PATHWAY	hsa04714:Thermogenesis	5	8.33333	0.0809238	NRAS, CREB1, CPT2, PPARG, HRAS	59	232	8205	2.99715	1	0.130541	0.0809238
KEGG_PATHWAY	hsa04924:Renin secretion	3	5	0.085305	EDN1, CREB1, ADRB2	59	69	8205	6.04643	1	0.136612	0.085305
KEGG_PATHWAY	hsa04137:Mitophagy - animal	3	5	0.091721	JUN, NRAS, HRAS	59	72	8205	5.79449	1	0.14583	0.091721
KEGG_PATHWAY	hsa04218:Cellular senescence	4	6.66667	0.0977283	IL6, NRAS, RAF1, HRAS	59	156	8205	3.56584	1	0.154033	0.0977283
KEGG_PATHWAY	hsa04918:Thyroid hormone synthesis	3	5	0.0982747	CREB1, HSPA5, PRKCA	59	75	8205	5.56271	1	0.154033	0.0982747
