# Supplementary material for: Non-targeted metabolomics and network pharmacology of Taohong Siwu Decoction in hepatic fibrosis mouse model using high resolution mass spectrometry
Source: Front Mol Biosci. 2025 Jun 30;12:1614341. doi: 10.3389/fmolb.2025.1614341 (PMC12256948; doi:10.3389/fmolb.2025.1614341)
Supplement: Supplementary file 1 [file DataSheet1.zip › Supplementary Files/Supple. Table 5.xls]

## Sheet: Sheet1
POLB
ADORA1
CA2
MAPK14
FDFT1
CA1
TSPO
HMGCR
NPC1L1
NEU2
HK2
HK1
SF3B3
PSMB5
TOP1
MME
FOLH1
MAPK1
SLC5A2
CASP3
CASP6
CASP7
CASP8
CASP1
CA12
CA14
CA9
SELP
ADORA2A
AKR1B1
LGALS3
ACLY
SLC5A1
PTPN22
METAP2
ABCC9
OPRL1
AR
PSEN2
KIF11
AMPD3
MMP2
IDO1
KCNE1
JAK3
JAK1
JAK2
EGFR
CXCR2
HSD17B2
CA5A
MYLK
KDR
NTRK1
PYGL
ADORA3
ALOX5
PDE10A
IL6ST
STAT3
NPY5R
PDE2A
THRB
TGFBR1
PPOX
MAP2K1
CDK5R1
GABRB3
GABRA2
CYP17A1
LRRK2
CCNB3
MAPK8
MMP3
ALPL
TYMS
CA7
CA13
HSD11B1
LTA4H
DGAT1
ADORA2B
PARP1
BDKRB1
PGR
PIM1
SIGMAR1
NQO1
NQO2
PIM2
DUT
HDAC6
GCGR
CFD
SYK
PDE4B
HDAC1
MMP1
CHEK1
TRPA1
CDK2
DYRK1A
HTR2A
HTR2C
SCN9A
AKR1C3
MTNR1A
VDR
PIK3CB
MMP9
PIK3CA
KCNA5
PAK1
AOC3
ADAM17
MET
HCRTR2
MERTK
LPAR6
LPAR3
LPAR2
LPAR1
LPAR5
LPAR4
ENPP2
TRPV1
GPR55
GPR34
P2RY10
GPR174
FDPS
FABP3
GGPS1
S1PR1
S1PR3
S1PR5
S1PR4
NGF
TDP2
PREP
CTSB
DPP4
FAP
FKBP1A
OPRM1
CCR1
ACE
TACR1
CTSC
CTSS
CTSL
OXTR
ELANE
HRH3
CTSK
XIAP
AVPR1A
LAP3
PEPD
F2
OPRD1
CHRM3
BACE1
SIRT2
GRM5
HCRTR1
PTGDR2
CMA1
AVPR2
ANPEP
PTGER1
CHRM2
SLC6A7
CAPN1
DPP8
DPP9
MMP8
CFTR
OPRK1
CYP11B1
CYP11B2
PPARD
HTR1A
ADRA1B
PRSS1
DRD4
DRD3
RET
TRPV4
ABCG2
HTR6
F10
CHRM4
PDE5A
PANK3
CHRNB4
CHRNA3
HTR7
HTR4
HRH1
EPHX2
GRK2
SPHK1
GABRA1
GABRA5
CHRNB2
SLC6A3
BIRC2
KCNH2
TERT
GSK3B
PDE4D
PTK2B
NR1H4
GPBAR1
CSF1R
CTSD
CCR2
SORD
YARS
FUCA1
PNP
MAN1B1
ADRB2
OGA
MTAP
MAN2A1
ADRB1
MAN2B1
DRD1
DRD2
EHMT1
EHMT2
TOP2A
AMD1
CCNE2
CDC25C
CHEK2
PRKCI
ADRB3
HRH4
DNMT1
MARS
NOS1
IRAK4
NOS3
ERAP2
ERAP1
KCNJ1
ADK
HSD17B1
DPP7
PDE11A
MMP13
MMP7
MMP12
TRPV3
CHRNA4
PNMT
UTS2R
P2RY6
OGT
RNASE2
RNASE1
P2RY4
P2RY2
P2RY1
CDK1
MGMT
IMPDH1
IMPDH2
F9
BCL2L1
HSD11B2
JUN
PTPA
GLI1
GLRA1
GLRA2
PTAFR
PRKCD
PRKCQ
CHRM5
SLC6A2
SLC6A4
ROCK2
NOS2
ADA
CHRNA7
MAGI3
MC5R
REN
MC4R
AGTR1
AGTR2
EDNRA
MC1R
MC3R
LNPEP
HLA-A
GRPR
ITGAV
GHSR
C5AR1
SSTR1
SSTR3
NRP1
C3AR1
CBX7
FNTA
EDNRB
HLA-DRB1
CCKAR
SSTR2
MEN1
ST3GAL1
IDE
HPN
ST14
HGFAC
DAGLA
PRKCA
PLCG2
CYP19A1
PTGS2
PCSK7
PGGT1B
PTPN1
ATP2A1
CCR4
CXCR1
PTGS1
PRKCE
TAAR1
LIPE
PLK1
TTL
IARS
ACHE
HTR2B
IL1B
ABCB1
MAPK10
MAPK9
RIPK1
HSD17B3
PIK3CD
TLR9
IDH1
CACNA1C
ALDH1A1
QPCT
ADRA2A
FLT1
TDO2
GRM1
RPS6KB1
AURKA
MKNK1
TNKS2
ERBB2
MAOB
PFKFB3
ALDH3A1
GSTM1
CES2
RAF1
TBXAS1
ADRA2C
ADRA2B
ADRA1D
PDE4A
PDE4C
CRHR1
CBX4
TACR2
CTSE
CCNA2
RRM1
DLG4
CCKBR
QRFPR
PDYN
CALCRL
NTSR1
GALR1
GALR2
ACKR3
LCK
GHRL
CCND1
NTSR2
KDM1A
KLK3
SRC
PSMB8
TRHR
BACE2
F2R
CHRM1
GNPAT
PGC
MLNR
NPY4R
SOAT1
NPFFR1
BIRC3
CAPN2
MLX
SLC15A1
CBX8
FPR1
SEM1
CETP
CHRND
SIRT1
UGCG
BRCA1
ESR1
ESR2
SHBG
ESRRA
ESRRB
GPER1
STS
ADCY10
IGF1R
ALK
NR3C1
POLA1
SLC22A2
NR1I3
ALOX15
ALOX12
NR1H3
NR1H2
GHRHR
CYP3A4
TUBB3
PRKCB
PRKCH
FGFR1
CNR1
PDE6A
AXL
TYRO3
TNF
SIRT3
P2RY12
MCHR1
SLC33A1
CCR5
ROCK1
TMIGD3
HSP90AB1
NMT1
PSMB2
PSMB1
LGALS1
EIF4A1
SLC29A1
PGA5
BCL2
CCNE1
CDK5
PDK1
PDPK1
ITGA2B
GCLC
PLA2G2A
PLA2G5
SLC1A2
GSTK1
GRM3
GRM2
BHMT
GRIK1
GRIK2
GRM6
PPARG
GRB2
GLO1
GRIK3
GRM8
RNPEP
SLC10A2
GBA
PLA2G4A
PTGER4
ADAM9
LTB4R
PLA2G2C
PLA2G10
ITGB1
FFAR1
AKT2
AKT1
CALM1
TYR
NEK1
FTO
BRAF
PIK3CG
RPS6KA3
NOX4
CLK1
DYRK1B
PLA2G7
HSP90AA1
TNKS
ABL1
HDAC5
HDAC7
GSTA1
HDAC4
KCNMA1
UPP1
DHFR
DNM1
PHLPP2
FADS1
QDPR
PLK4
WEE1
HDAC9
PLAA
PRKD1
TTR
CBFB
HDAC2
MSR1
MAPKAPK2
DUSP3
GPR84
FLT3
MTOR
PRKCZ
PDGFRB
PDGFRA
KIT
CHRNA1
PSENEN
CCNA1
NCSTN
APH1A
PSEN1
APH1B
KCNQ1
CCNB1
CCNB2
GABRG2
GABRA3
FNTB
PIK3R1
GABRB2
PSMD8
PSMD4
PSMD13
PSMD7
PSMD6
PSMD11
PSMD12
PSMD3
PSMD2
PSMC5
PSMC3
PSMC6
PSMC4
PSMC1
PSMC2
ADRM1
PSMD14
PSMD1
PSMB7
PSMB4
PSMB3
PSMB11
PSMB10
PSMA8
PSMA7
PSMA6
PSMA5
PSMA4
PSMA3
PSMA2
PSMA1
PSMB6
PSMB9
CDK4
CAPNS1
ITGA4
ITGB3
